# Supplementary material for: Genetically engineered senescence-resistant human mesenchymal progenitor cells promote spinal cord injury repair
Source: Life Med. 2025 Nov 29;5(1):lnaf038. doi: 10.1093/lifemedi/lnaf038 (PMC12909257; doi:10.1093/lifemedi/lnaf038)
Supplement: lnaf038_Supplementary_Data [file lnaf038_supplementary_data.zip]

Archive with 4 entries (4 files):
- 26-Dec-2025_070517_Table_S1-S3.xlsx
- 25-Dec-2025_015849_Table_S1-S3.xlsx
- Table_S1-S3.xlsx
- 16-Dec-2025_024210_Table_S1-S3.xlsx
