# Supplementary material for: Genetically engineered senescence-resistant human mesenchymal progenitor cells promote spinal cord injury repair
Source: Life Med. 2025 Nov 29;5(1):lnaf038. doi: 10.1093/lifemedi/lnaf038 (PMC12909257; doi:10.1093/lifemedi/lnaf038)
Supplement: lnaf038_Supplementary_Data [file lnaf038_supplementary_data.zip › 16-Dec-2025_024210_Table_S1-S3.xlsx]

## Sheet: Table S1
Table S1. Antibodies used in this study.
Antibodies	Source	Identifer
Rat monoclonal anti-CD73	BD Biosciences	Cat# 550741; RRID: AB_393860
Mouse monoclonal anti-CD90	BD Biosciences	Cat# 555595; RRID: AB_395969
Mouse monoclonal anti-CD105	Thermo Fisher Scientific	Cat# 17-1057-42; RRID: AB_1582211
Mouse monoclonal anti-CD34	BD Biosciences	Cat# 555822; RRID: AB_396151
Mouse monoclonal anti-CD43	BD Biosciences	Cat# 560198; RRID: AB_1645460
Mouse monoclonal anti-CD45	BD Biosciences	Cat# 555482; RRID: AB_395874
Mouse monoclonal anti-LAP2	BD Biosciences	Cat# 611000; RRID: AB_398313
Mouse monoclonal anti-GAPDH	Santa Cruz	Cat# sc-365062; RRID: AB_10847862
Rabbit monoclonal anti-p21	Cell Signaling Technology	Cat# 2947; RRID: AB_823586
Rabbit polyclonal anti-Ki67	Abcam	Cat# ab15580; RRID: AB_443209)
Rabbit monoclonal anti-NeuN	Abcam	Cat# ab177487; RRID: AB_2532109
Rabbit polyclonal anti-IBA1	Wako	Cat# 019-19741; RRID: AB_839504
Rabbit polyclonal anti-CD68	Abcam	Cat# ab125212; RRID: AB_10975465
Rabbit recombinant monoclonal NF-kB (RELA)	Cell Signaling Technology	Cat# 8242; RRID: AB_10859369
Chicken polyclonal anti-GFAP	Abcam	Cat# ab4674, RRID: AB_304558
Rabbit monoclonal anti-Neurofilament-H	Cell Signaling Technology	Cat# 30564, RRID: AB_3698874
Rabbit monoclonal anti-SOX2	Abcam	Cat# ab92494; RRID: AB_10585428
Donkey anti-Mouse IgG (H+L) Highly Cross-Adsorbed Secondary Antibody,Alexa Fluor 568	Invitrogen	Cat# A10037; RRID: AB_11180865
Donkey anti-Mouse IgG (H+L) Highly Cross-Adsorbed Secondary Antibody,Alexa Fluor 488	Invitrogen	Cat# A21202; RRID: AB_141607
Donkey anti-Rabbit IgG (H+L) Highly Cross-Adsorbed Secondary Antibody,Alexa Fluor 568	Invitrogen	Cat# A10042; RRID: AB_2534017
Donkey anti-Rabbit IgG (H+L) Highly Cross-Adsorbed Secondary Antibody,Alexa Fluor 488	Invitrogen	Cat# A21206; RRID: AB_2535792
Goat anti-Chicken IgY (H+L) Secondary Antibody, Alexa Fluor™ 488	Invitrogen	Cat# A11039; RRID: AB_2534096
Rabbit monoclonal anti-CD9	Abcam	Cat# ab263019; RRID: AB_3076464
Rabbit monoclonal anti-CD63	Abcam	Cat# ab134045; RRID: AB_2800495
Rabbit monoclonal anti-CD91	Abcam	Cat# ab109201; RRID: AB_10866464
Rabbit monoclonal anti-Hsp70	Abcam	Cat# ab181606; RRID: AB_2910093
Rabbit monoclonal anti-TSG101	Abcam	Cat# ab125011; RRID: AB_10974262

## Sheet: Table S2
Table S2. Primer sequences used in this study.
Primers	Primer sequences
Telomere-Forward	5’-GGTTTTTGAGGGTGAGGGTGAGGGTGAGGGTGAGGGT-3’
Telomere-Reverse	5’-TCCCGACTATCCCTATCCCTATCCCTATCCCTATCCCTA-3’
36B4-Forward	5’-CAGCAAGTGGGAAGGTGTAATCC-3’
36B4-Reverse	5’-CCCATTCTATCATCAACGGGTACAA-3’
FOXO3-Forward	5’-AGGATCTCTTGAGTCCAGGAG-3’
FOXO3-Reverse	5’-CTAGAGCTCCGCTGCATGAGT-3’

## Sheet: Table S3-SCI DEGs
Table S3. RNA-seq analysis of mouse spinal cords between sham and vehicle-treated SCI groups, and between vehicle- and SRC-Exo-treated SCI groups.
SCI-DEGs between vehicle-treated SCI and sham mouse spinal cords.
GeneID	Symbol	Log2 (fold change)	P value	Adjusted P value	Sham-1	Sham-2	Sham-3	Sham-4	Sham-5	Vehicle (SCI)-1	Vehicle (SCI)-2	Vehicle (SCI)-3	Vehicle (SCI)-4	Vehicle (SCI)-5
ENSMUSG00000000001	Gnai3	0.591107	1.67948e-22	2.14541e-21	1002.65	891.005	1093.02	991.222	983.217	1460.06	1536.63	1507.84	1359.3	1610.94
ENSMUSG00000000031	H19	1.52982	0.0216892	0.0473272	178.68	99.2326	156.001	44.6209	103.975	150.025	214.623	250.984	87.1737	979.67
ENSMUSG00000000058	Cav2	0.60478	1.51243e-18	1.52499e-17	936.285	764.614	1030.21	946.601	992.302	1418.09	1415.79	1498.15	1346.12	1424.79
ENSMUSG00000000078	Klf6	0.900093	5.95544e-44	1.94012e-42	756.583	626.732	639.198	654.44	723.785	1154.66	1312.99	1353.77	1285.31	1241.75
ENSMUSG00000000154	Slc22a18	0.593205	0.0182585	0.0405622	54.1146	17.7574	65.8445	53.1202	34.3217	74.1194	69.4368	72.6789	55.7506	67.5993
ENSMUSG00000000184	Ccnd2	1.24876	7.17656e-62	3.97805e-60	340.003	337.391	356.573	317.659	383.596	851.926	717.814	900.249	806.863	849.672
ENSMUSG00000000202	Btbd17	-0.632735	1.20311e-16	1.07449e-15	342.045	388.574	387.976	358.03	376.53	255.399	238.971	229.665	227.057	243.358
ENSMUSG00000000244	Tspan32	2.2324	1.5538e-08	7.65765e-08	5.10515	6.26732	4.05197	4.24961	7.06624	25.0041	15.3302	23.2572	28.3821	34.3197
ENSMUSG00000000263	Glra1	-1.13916	4.16155e-13	2.90853e-12	193.996	225.624	136.754	173.172	242.271	105.375	78.4545	77.5241	86.16	93.5991
ENSMUSG00000000275	Trim25	1.41533	2.81475e-55	1.35015e-53	175.617	137.881	185.377	165.735	158.486	474.185	400.389	423.476	435.868	462.795
ENSMUSG00000000278	Scpep1	1.175	1.27776e-53	5.84516e-52	624.871	535.856	588.548	632.13	550.157	1245.74	1238.14	1502.03	1194.08	1440.39
ENSMUSG00000000290	Itgb2	3.96332	0	0	129.671	137.881	124.598	118.989	116.088	1823.52	1789.12	2065.05	1809.36	2298.38
ENSMUSG00000000305	Cdh4	-0.674832	1.58651e-12	1.06828e-11	215.437	253.827	232.988	241.166	232.176	165.206	145.186	142.451	147.993	134.159
ENSMUSG00000000308	Ckmt1	-0.639499	1.00667e-24	1.45348e-23	5693.27	6613.07	5615.01	5956.89	6702.83	4166.76	3525.04	3762.83	4105.27	4072.6
ENSMUSG00000000317	Bcl6b	0.813682	0.0229168	0.0497661	9.18927	6.26732	8.10393	14.8736	17.1609	18.7531	23.4462	20.3501	11.1501	23.9198
ENSMUSG00000000318	Clec10a	0.82982	0.0168433	0.0376996	9.18927	10.4455	15.1949	14.8736	7.06624	14.2881	14.4284	23.2572	20.273	29.1197
ENSMUSG00000000320	Alox12	1.38151	5.24409e-05	0.000178184	5.10515	13.5792	11.1429	14.8736	11.1041	25.0041	27.9551	41.6692	16.2184	34.3197
ENSMUSG00000000386	Mx1	5.24959	7.44663e-27	1.19239e-25	3.06309	2.08911	2.02598	3.18721	2.01893	104.482	76.651	55.236	155.088	79.0392
ENSMUSG00000000392	Fap	1.44894	1.38037e-07	6.23579e-07	17.3575	16.7129	20.2598	14.8736	10.0946	41.0782	26.1515	52.3288	46.6278	50.9595
ENSMUSG00000000409	Lck	0.959786	0.00493133	0.0123051	13.2734	12.5346	25.3248	13.8112	9.08516	18.7531	19.8391	29.0716	31.4231	45.7596
ENSMUSG00000000440	Pparg	0.782491	0.00337842	0.00868138	22.4627	18.802	20.2598	29.7473	20.1893	32.1482	28.8568	43.6073	29.3958	58.2394
ENSMUSG00000000489	Pdgfb	0.751649	5.39168e-20	5.95304e-19	256.279	274.718	229.949	261.351	226.12	436.679	380.55	417.661	407.486	459.675
ENSMUSG00000000555	Itga5	2.87106	1.79806e-121	2.48854e-119	50.0305	67.896	56.7275	48.8705	60.5678	401.852	394.076	476.774	372.009	434.716
ENSMUSG00000000562	Adora3	2.37452	2.36113e-16	2.07377e-15	5.10515	9.40099	8.10393	9.56163	13.123	44.6502	43.2853	43.6073	46.6278	57.1994
ENSMUSG00000000567	Sox9	1.02039	2.10692e-54	9.84542e-53	469.674	463.782	487.249	460.021	496.656	955.515	954.981	1079.52	975.129	856.952
ENSMUSG00000000579	Dynlt1c	0.729009	0.000852459	0.00242926	33.694	29.2475	44.5716	39.3089	20.1893	52.6873	54.1066	63.9574	42.5732	63.4394
ENSMUSG00000000594	Gm2a	0.581003	1.35993e-50	5.5545e-49	2559.72	2513.2	2644.92	2444.59	2505.49	3684.54	3664.82	3991.52	3684.61	3929.08
ENSMUSG00000000627	Sema4f	-0.552004	1.10178e-14	8.59628e-14	788.235	699.851	766.835	775.554	649.084	484.009	499.584	501.969	560.547	463.835
ENSMUSG00000000628	Hk2	2.34807	1.96183e-98	2.12083e-96	73.5142	59.5396	66.8574	75.4306	69.6529	350.951	351.693	373.085	308.149	372.316
ENSMUSG00000000632	Sez6	-0.56386	9.15431e-30	1.66734e-28	1157.85	1248.24	1118.34	1229.2	1122.52	787.63	794.465	819.818	769.358	802.872
ENSMUSG00000000673	Haao	2.15313	3.62352e-07	1.57881e-06	1.02103	7.31188	3.03897	8.49923	4.03785	16.9671	24.348	24.2263	18.2457	21.8398
ENSMUSG00000000682	Cd52	4.5	8.44653e-205	2.69904e-202	28.5888	30.2921	35.4547	37.1841	29.2744	627.782	645.672	813.035	722.731	828.872
ENSMUSG00000000686	Abhd15	1.09054	6.78218e-09	3.45209e-08	31.6519	37.6039	39.5067	40.3713	41.388	63.4033	71.2403	107.565	83.1191	81.1192
ENSMUSG00000000693	Loxl3	1.55645	3.39403e-38	9.13866e-37	78.6193	79.3861	68.8834	65.869	67.634	188.424	204.703	233.542	205.77	228.798
ENSMUSG00000000732	Icosl	1.27562	3.25598e-39	9.09371e-38	179.701	176.53	163.092	233.729	180.694	462.576	427.442	487.433	478.442	402.476
ENSMUSG00000000739	Sult5a1	1.37142	1.244e-05	4.57609e-05	15.3155	7.31188	12.1559	7.43682	11.1041	22.3251	29.7586	34.8859	22.3002	29.1197
ENSMUSG00000000753	Serpinf1	1.06409	1.74453e-09	9.32746e-09	562.588	405.287	582.47	475.957	479.495	914.437	837.75	1326.63	856.532	1305.19
ENSMUSG00000000861	Bcl11a	-0.653709	9.88911e-17	8.8867e-16	306.309	322.767	312.001	333.595	327.066	206.284	208.31	210.284	188.538	203.838
ENSMUSG00000000901	Mmp11	0.895703	1.71683e-06	6.96897e-06	50.0305	41.7822	49.6366	39.3089	54.511	83.9424	65.8297	117.255	75.0099	96.7191
ENSMUSG00000000903	Vpreb3	2.09553	0.00468363	0.0117315	2.04206	1.04455	1.01299	1.0624	2.01893	7.14404	5.41066	2.90716	9.12283	6.23994
ENSMUSG00000000948	Gm38393	-0.587544	3.6099e-05	0.000125003	134.776	152.505	124.598	122.176	181.703	115.198	96.4901	84.3075	94.2692	85.2792
ENSMUSG00000000957	Mmp14	1.75838	4.85781e-42	1.50364e-40	253.216	201.599	192.468	208.231	195.836	704.581	640.261	946.764	539.26	725.913
ENSMUSG00000000958	Slc7a7	1.30853	0.00663593	0.0161199	139.881	32.3812	193.481	165.735	40.3785	275.938	247.087	299.437	314.231	279.757
ENSMUSG00000000982	Ccl3	6.42862	1.26964e-64	7.45625e-63	2.04206	4.17822	4.05197	5.31202	1.00946	225.037	294.881	327.54	281.794	291.197
ENSMUSG00000001020	S100a4	2.13134	0.00355524	0.00910451	3.06309	1.04455	0	2.12481	1.00946	7.14404	6.31243	5.81431	7.09553	5.19995
ENSMUSG00000001021	S100a3	1.13999	0.0105971	0.0248344	3.06309	7.31188	8.10393	7.43682	3.02839	8.03704	15.3302	11.6286	11.1501	17.6798
ENSMUSG00000001025	S100a6	1.6671	1.18356e-10	6.88554e-10	762.71	345.747	856.991	701.186	415.899	1647.59	1760.27	2169.71	2147.92	2064.38
ENSMUSG00000001076	C1ql4	-1.49138	0.0024423	0.00645056	24.5047	9.40099	30.3897	19.1233	8.0757	2.67901	12.6249	3.87621	8.10918	5.19995
ENSMUSG00000001082	Mfsd10	0.754085	9.99884e-15	7.8181e-14	178.68	205.777	204.624	184.858	154.448	315.231	271.435	337.23	328.422	314.077
ENSMUSG00000001089	Luzp1	-0.525476	5.28787e-31	1.02865e-29	2751.68	2891.33	2701.65	2709.13	2922.39	2109.28	1919.88	1841.2	1965.46	1870.94
ENSMUSG00000001119	Col6a1	1.90229	1.33629e-14	1.03516e-13	547.272	392.752	475.093	278.35	374.511	1306.47	1354.47	2031.13	1023.78	2015.5
ENSMUSG00000001123	Lgals9	1.40059	1.1206e-25	1.70276e-24	351.234	221.445	374.807	356.967	224.101	864.428	712.403	747.139	881.873	829.912
ENSMUSG00000001128	Cfp	0.861136	0.000936807	0.00265189	43.9043	47.0049	43.5586	50.9954	32.3028	66.0823	55.0084	88.1837	49.6687	137.279
ENSMUSG00000001131	Timp1	4.82283	3.8742e-97	4.08652e-95	21.4416	8.35643	9.11692	5.31202	12.1136	290.227	269.631	375.992	308.149	358.796
ENSMUSG00000001228	Uhrf1	2.3565	1.9414e-12	1.29759e-11	6.12618	15.6683	6.07795	16.9985	13.123	41.9712	55.9101	50.3907	47.6414	100.879
ENSMUSG00000001249	Hpn	0.802849	0.000145877	0.000466554	21.4416	26.1139	26.3378	24.4353	29.2744	48.2223	38.7764	47.4835	47.6414	40.5596
ENSMUSG00000001280	Sp1	0.577009	7.08523e-15	5.60244e-14	596.282	585.995	537.899	545.013	612.744	926.939	803.483	918.661	733.881	909.991
ENSMUSG00000001281	Itgb7	0.917977	0.000684807	0.00197769	27.5678	25.0693	37.4807	29.7473	48.4542	34.8272	55.0084	66.8646	61.8325	100.879
ENSMUSG00000001288	Rarg	0.547569	3.07932e-08	1.46959e-07	177.659	162.95	176.261	141.3	174.637	213.428	241.676	270.365	250.371	243.358
ENSMUSG00000001334	Fndc5	-0.570232	1.16822e-40	3.42106e-39	2136	2339.8	2224.53	2331.97	2235.96	1619.02	1501.46	1460.36	1493.1	1512.15
ENSMUSG00000001348	Acp5	3.70066	5.99508e-09	3.06439e-08	15.3155	12.5346	5.06496	12.7488	2.01893	80.3704	68.535	116.286	54.737	299.517
ENSMUSG00000001349	Cnn1	0.733502	0.0163147	0.0366182	21.4416	14.6238	24.3118	10.624	15.1419	18.7531	21.6426	33.9168	30.4094	39.5196
ENSMUSG00000001403	Ube2c	2.8057	1.46755e-12	9.90326e-12	6.12618	4.17822	9.11692	5.31202	8.0757	33.9342	45.0888	36.824	28.3821	86.3192
ENSMUSG00000001418	Glmp	0.789426	7.43221e-58	3.74697e-56	901.57	869.069	821.536	810.614	829.778	1456.49	1368.9	1523.35	1458.64	1511.11
ENSMUSG00000001435	Col18a1	1.27688	7.56805e-21	8.79392e-20	273.636	233.98	244.131	174.234	238.233	524.194	469.825	777.18	521.015	530.395
ENSMUSG00000001467	Cyp51	-1.21242	2.43153e-68	1.54488e-66	2452.51	2413.96	2597.31	2834.49	2476.21	1293.96	1059.59	1004.91	1126.16	1025.43
ENSMUSG00000001473	Tubb6	2.1032	4.65782e-53	2.0868e-51	83.7245	56.4059	88.1303	61.6194	63.5961	246.469	288.568	342.075	321.326	323.437
ENSMUSG00000001506	Col1a1	2.26838	6.31617e-22	7.80239e-21	956.705	712.386	840.783	579.01	840.882	3014.78	2697.21	5499.37	3150.42	4572.84
ENSMUSG00000001508	Sgca	1.2625	0.000755122	0.00216608	8.16824	12.5346	5.06496	9.56163	7.06624	25.0041	21.6426	16.4739	11.1501	27.0397
ENSMUSG00000001517	Foxm1	1.16956	4.70317e-08	2.20819e-07	19.3996	29.2475	25.3248	29.7473	29.2744	45.5432	64.9279	74.617	52.7097	61.3594
ENSMUSG00000001555	Fkbp10	1.13329	2.54512e-30	4.77985e-29	186.849	183.842	184.364	184.858	166.561	372.383	348.987	457.392	361.872	449.276
ENSMUSG00000001583	Tnk1	2.77418	0.0203116	0.0446937	0	1.04455	0	0	1.00946	4.46502	0.901776	2.90716	3.04094	3.11997
ENSMUSG00000001588	Acap1	2.22796	0.000123367	0.000398134	5.10515	2.08911	1.01299	6.37442	7.06624	14.2881	9.91954	15.5048	11.1501	50.9595
ENSMUSG00000001604	Tcea3	1.38922	1.32541e-12	8.97188e-12	34.715	41.7822	28.3638	20.1857	38.3596	83.9424	84.767	90.1218	67.9144	101.919
ENSMUSG00000001622	Csn3	6.29628	1.71528e-10	9.85229e-10	0	0	0	0	0	14.2881	20.7409	14.5358	11.1501	13.5199
ENSMUSG00000001741	Il16	0.994785	8.67876e-13	5.94892e-12	175.617	138.926	175.248	103.053	117.098	238.432	271.435	290.716	294.971	321.357
ENSMUSG00000001750	Tcirg1	2.0814	1.23687e-186	3.44564e-184	215.437	208.911	238.053	230.541	233.186	907.293	932.437	1049.48	903.16	975.51
ENSMUSG00000001751	Naglu	2.14494	4.51778e-123	6.50111e-121	209.311	206.822	228.936	202.919	219.053	929.618	810.697	1096.97	863.628	1021.27
ENSMUSG00000001761	Smo	0.632034	1.21878e-13	8.86904e-13	633.039	510.787	528.782	566.261	496.656	868.001	815.206	999.092	803.822	751.913
ENSMUSG00000001768	Rin2	0.807733	2.76503e-47	1.00808e-45	1110.88	1045.6	987.667	1044.34	1101.32	1641.34	1912.67	1957.48	1860.04	1890.7
ENSMUSG00000001774	Chordc1	-0.644156	0.0201552	0.0443991	1487.64	2512.15	1462.76	2419.09	2633.69	1211.81	1115.5	1102.78	1160.63	2138.22
ENSMUSG00000001827	Folr1	0.937358	0.0125621	0.0289737	5.10515	9.40099	7.09094	9.56163	11.1041	19.6461	9.91954	15.5048	15.2047	20.7998
ENSMUSG00000001870	Ltbp1	1.05374	4.16045e-29	7.33191e-28	204.206	231.891	209.689	194.42	217.034	425.963	369.728	511.659	439.923	449.276
ENSMUSG00000001901	Kcnh6	-1.17072	2.55742e-07	1.12901e-06	114.355	71.0297	125.611	133.863	65.6151	38.3992	49.5977	43.6073	60.8189	34.3197
ENSMUSG00000001918	Slc1a5	0.936921	4.73309e-15	3.79224e-14	226.669	149.371	215.767	202.919	175.646	327.733	339.97	379.868	356.804	455.516
ENSMUSG00000002007	Srpk3	0.693308	0.000213894	0.000666433	51.0515	39.6931	44.5716	37.1841	27.2555	58.9383	60.419	72.6789	70.9553	60.3194
ENSMUSG00000002012	Pnck	-0.535484	2.40338e-21	2.86468e-20	1253.83	1456.11	1444.53	1363.06	1444.54	998.379	1007.28	912.847	895.051	987.99
ENSMUSG00000002014	Ssr4	0.589512	3.71925e-24	5.18381e-23	650.396	650.757	740.497	653.378	636.971	933.19	1011.79	1023.32	979.184	1069.11
ENSMUSG00000002020	Ltbp2	3.1701	1.03043e-27	1.71354e-26	22.4627	7.31188	14.1819	15.936	15.1419	101.803	84.767	208.346	119.61	162.238
ENSMUSG00000002032	Tmem25	-0.688221	5.13146e-46	1.78975e-44	1474.37	1553.25	1517.46	1421.5	1446.56	937.655	988.347	907.033	866.669	897.511
ENSMUSG00000002033	Cd3g	4.40422	1.32304e-06	5.44578e-06	1.02103	0	0	1.0624	1.00946	11.6091	14.4284	10.6596	12.1638	16.6398
ENSMUSG00000002059	Rab34	0.786822	1.27456e-13	9.25629e-13	274.657	233.98	278.573	197.607	254.385	439.358	422.933	482.588	346.667	447.196
ENSMUSG00000002068	Ccne1	-0.536354	4.81173e-11	2.88664e-10	290.994	327.99	344.417	316.596	324.037	239.325	212.819	216.099	229.084	207.998
ENSMUSG00000002083	Bbc3	0.763982	2.36281e-06	9.46736e-06	68.409	51.1831	50.6496	44.6209	58.5488	81.2634	85.6688	111.441	87.1737	99.839
ENSMUSG00000002100	Mybpc3	-0.828853	0.0164867	0.0369701	13.2734	21.9356	18.2338	13.8112	21.1987	9.82305	11.7231	8.72147	13.1774	6.23994
ENSMUSG00000002104	Rapsn	1.18542	1.8148e-07	8.12399e-07	25.5258	27.1584	30.3897	15.936	16.1514	43.7572	49.5977	51.3597	59.8052	58.2394
ENSMUSG00000002108	Nr1h3	0.577225	2.38623e-05	8.47922e-05	81.6824	102.366	91.1692	76.493	98.9273	121.449	110.017	155.048	143.938	143.519
ENSMUSG00000002111	Spi1	2.92396	2.45678e-154	4.98909e-152	68.409	56.4059	68.8834	73.3058	75.7097	478.65	495.977	558.174	490.605	580.314
ENSMUSG00000002147	Stat6	1.13473	3.32043e-16	2.87678e-15	370.634	197.421	351.508	322.971	225.11	607.243	593.369	710.315	639.612	672.873
ENSMUSG00000002190	Clgn	-0.837577	9.83093e-27	1.56495e-25	1133.34	1059.18	1165.95	1289.76	1135.65	680.47	632.145	609.534	758.208	555.355
ENSMUSG00000002204	Napsa	2.65004	3.66257e-08	1.73764e-07	6.12618	3.13366	4.05197	5.31202	3.02839	15.1811	22.5444	23.2572	19.2593	56.1594
ENSMUSG00000002227	Mov10	1.52679	1.52264e-27	2.51601e-26	72.4932	56.4059	63.8185	43.5585	53.5015	169.671	164.123	151.172	160.156	191.358
ENSMUSG00000002233	Rhoc	1.35362	8.9623e-45	2.99603e-43	296.099	262.183	320.105	275.162	265.489	615.28	691.662	860.518	672.048	789.352
ENSMUSG00000002249	Tead3	0.915933	3.25912e-08	1.55267e-07	89.8507	68.9406	57.7405	50.9954	70.6624	102.696	130.758	158.925	117.583	128.959
ENSMUSG00000002257	Def6	0.541213	0.000424411	0.00126364	89.8507	71.0297	105.351	105.178	71.6718	113.412	128.954	142.451	106.433	153.918
ENSMUSG00000002289	Angptl4	0.951347	1.49016e-16	1.32487e-15	214.416	186.975	188.416	143.424	165.552	309.873	315.622	334.323	359.845	421.196
ENSMUSG00000002297	Dbf4	0.930138	2.92631e-06	1.15969e-05	23.4837	29.2475	35.4547	28.6849	24.2271	50.0083	56.8119	56.205	49.6687	56.1594
ENSMUSG00000002325	Irf9	1.9775	1.48671e-77	1.14964e-75	197.059	177.574	169.17	189.108	181.703	781.379	568.119	654.11	838.287	761.273
ENSMUSG00000002332	Dhrs1	1.44372	1.93898e-88	1.77026e-86	1707.16	1590.86	1848.71	1696.66	1614.13	4474.85	4399.77	4626.25	4022.15	5485.95
ENSMUSG00000002458	Rgs19	0.697339	1.2204e-09	6.58507e-09	197.059	209.955	189.429	194.42	140.315	264.329	284.961	288.777	312.203	360.876
ENSMUSG00000002459	Rgs20	0.717101	8.02306e-11	4.72704e-10	105.166	113.856	129.663	115.802	118.107	211.642	174.043	210.284	187.525	173.678
ENSMUSG00000002578	Ikzf4	-0.54054	0.00113342	0.00316721	90.8717	87.7425	63.8185	77.5554	111.041	58.9383	59.5172	62.9884	62.8461	51.9995
ENSMUSG00000002602	Axl	1.51249	6.18011e-203	1.9462e-200	1531.55	1386.12	1532.66	1400.25	1357.73	4232.84	3791.97	4280.3	4225.9	4037.24
ENSMUSG00000002603	Tgfb1	2.49945	6.74626e-128	1.01096e-125	115.376	146.238	133.715	110.49	134.259	644.749	711.502	846.951	648.734	769.592
ENSMUSG00000002668	Dennd1c	2.54491	1.03653e-25	1.57833e-24	16.3365	13.5792	14.1819	13.8112	10.0946	73.2264	65.8297	77.5241	76.0236	105.039
ENSMUSG00000002699	Lcp2	2.76779	4.34085e-82	3.67013e-80	46.9674	33.4257	43.5586	37.1841	41.388	227.716	274.14	285.87	278.753	316.157
ENSMUSG00000002732	Fkbp7	0.99552	4.03601e-14	3.02409e-13	134.776	100.277	135.741	94.5539	95.8989	196.461	206.507	261.644	214.893	241.278
ENSMUSG00000002771	Grin2d	-0.736378	9.71974e-17	8.73812e-16	466.611	516.01	402.158	432.398	449.211	275.938	280.452	252.923	311.19	239.198
ENSMUSG00000002847	Pla1a	1.31194	8.74381e-09	4.41027e-08	126.608	66.8515	60.7795	69.0562	82.7759	211.642	136.168	298.468	140.897	221.518
ENSMUSG00000002885	Adgre5	0.727694	4.82592e-15	3.86233e-14	304.267	274.718	300.859	287.911	253.375	475.971	426.54	493.247	404.445	554.315
ENSMUSG00000002897	Il17ra	1.19692	5.46261e-60	2.89505e-58	233.816	209.955	224.884	244.353	243.28	510.799	499.584	531.04	557.506	554.315
ENSMUSG00000002900	Lamb1	0.650705	1.57878e-05	5.75015e-05	285.888	221.445	333.274	240.103	199.874	341.128	328.247	524.257	459.182	358.796
ENSMUSG00000002908	Kcnn1	-0.816281	2.61595e-23	3.47657e-22	368.592	343.658	361.638	355.905	315.962	189.317	212.819	192.841	208.811	187.198
ENSMUSG00000002944	Cd36	3.30456	1.31216e-11	8.23569e-11	26.5468	16.7129	40.5197	10.624	16.1514	200.926	100.999	198.656	147.993	445.116
ENSMUSG00000002983	Relb	0.963758	1.46655e-17	1.39643e-16	87.8086	91.9208	101.299	87.1171	81.7665	160.741	172.239	185.089	177.388	183.038
ENSMUSG00000002985	Apoe	2.90327	0	0	28677.7	28321	31975.1	28743.3	27323.1	187276	201743	246700	219249	230115
ENSMUSG00000002997	Prkar2b	-0.734825	4.17966e-05	0.000143657	1559.11	962.034	1616.73	1696.66	1073.06	754.589	987.445	708.377	889.983	810.152
ENSMUSG00000003190	Bcl2l12	0.763766	1.56415e-05	5.69877e-05	45.9464	39.6931	32.4157	38.2465	33.3123	59.8313	64.0261	70.7408	60.8189	66.5593
ENSMUSG00000003206	Ebi3	1.84704	5.88919e-12	3.7871e-11	16.3365	11.4901	20.2598	12.7488	10.0946	39.2922	40.5799	53.2979	60.8189	62.3994
ENSMUSG00000003283	Hck	2.52304	1.3702e-66	8.43428e-65	42.8833	47.0049	48.6236	41.4337	41.388	232.181	203.801	282.963	279.767	275.597
ENSMUSG00000003352	Cacnb3	-0.663009	0.00125054	0.00346904	983.252	655.98	1025.15	1177.14	591.545	523.301	632.145	500.031	637.584	506.475
ENSMUSG00000003363	Pld3	0.810307	4.59491e-66	2.76573e-64	3858.47	3875.3	3869.63	3903.27	3608.83	6406.42	6225.86	7257.23	6562.35	7071.93
ENSMUSG00000003418	St8sia6	0.909821	3.3473e-11	2.03564e-10	105.166	121.168	88.1303	96.6787	123.154	232.181	198.391	190.903	153.061	228.798
ENSMUSG00000003420	Fcgrt	0.697237	1.17181e-11	7.38038e-11	756.583	566.148	685.795	549.262	678.359	1002.84	976.624	1268.49	883.901	1116.95
ENSMUSG00000003429	Rps11	0.529652	5.33632e-17	4.86583e-16	3716.55	3773.97	3762.25	3705.66	3816.78	4490.92	5383.61	5739.69	5477.75	6016.34
ENSMUSG00000003469	Phyhip	-0.678165	2.07308e-33	4.47327e-32	1836.83	2260.42	1916.58	1951.63	2007.82	1283.25	1177.72	1260.74	1246.79	1264.63
ENSMUSG00000003477	Inmt	1.11902	4.09014e-05	0.000140713	13.2734	11.4901	16.2079	18.0609	17.1609	31.2552	30.6604	35.8549	24.3275	43.6796
ENSMUSG00000003484	Cyp4f18	5.0745	8.41188e-46	2.87845e-44	4.08412	3.13366	5.06496	3.18721	6.05678	116.984	120.838	171.522	129.747	190.318
ENSMUSG00000003534	Ddr1	0.840477	1.55571e-66	9.52226e-65	2407.59	2718.97	2560.84	2665.57	2781.07	4605.22	4709.08	5047.79	4773.27	4381.48
ENSMUSG00000003573	Homer3	0.635392	2.67416e-15	2.17547e-14	255.258	307.099	281.612	310.222	307.886	415.247	427.442	493.247	452.087	484.635
ENSMUSG00000003604	Aven	-0.557439	1.12174e-16	1.00347e-15	477.842	447.069	456.859	490.83	490.599	325.947	329.148	322.694	332.476	294.317
ENSMUSG00000003617	Cp	1.11103	1.58448e-28	2.73247e-27	1323.26	1002.77	1090.99	912.604	1092.24	2309.31	2100.24	2889.71	2040.47	2373.26
ENSMUSG00000003644	Rps6ka1	0.706524	9.03149e-32	1.83065e-30	489.074	528.544	483.197	457.896	494.637	747.445	795.367	786.87	812.945	864.232
ENSMUSG00000003657	Calb2	-0.617207	2.43792e-21	2.90426e-20	4213.79	4974.17	4465.27	4011.63	4254.88	3170.17	2690	2599	2989.25	2841.25
ENSMUSG00000003746	Man1a	0.781968	1.12065e-21	1.36571e-20	533.999	587.039	507.509	486.581	549.148	909.972	873.821	940.949	782.536	1075.35
ENSMUSG00000003762	Coq8b	0.628163	1.80299e-14	1.38484e-13	212.374	253.827	226.91	218.855	241.262	317.91	372.434	365.333	366.94	360.876
ENSMUSG00000003779	Kif20a	1.43322	9.51569e-08	4.35389e-07	18.3785	11.4901	24.3118	14.8736	9.08516	46.4362	41.4817	34.8859	38.5186	49.9195
ENSMUSG00000003812	Dnase2a	2.23657	1.08633e-97	1.15711e-95	111.292	102.366	127.637	105.178	132.24	520.622	486.959	612.441	496.687	614.634
ENSMUSG00000003824	Syce2	0.773743	0.00239479	0.00633047	14.2944	19.8465	22.2858	16.9985	15.1419	32.1482	30.6604	32.9478	29.3958	25.9997
ENSMUSG00000003849	Nqo1	0.543791	2.1332e-09	1.13358e-08	235.858	232.936	267.43	212.481	221.072	316.124	336.363	375.023	373.022	305.757
ENSMUSG00000003863	Ppfia3	-0.634811	1.5759e-33	3.41403e-32	1358.99	1444.62	1340.19	1409.81	1365.8	935.869	901.776	872.147	947.76	795.592
ENSMUSG00000003872	Lin7b	-0.70389	5.9144e-16	5.02793e-15	351.234	413.643	400.132	372.904	379.558	232.181	240.774	203.501	226.043	275.597
ENSMUSG00000003873	Bax	0.526229	2.72028e-13	1.93356e-12	371.655	400.064	402.158	339.969	400.757	539.375	595.172	500.031	545.342	578.234
ENSMUSG00000003882	Il7r	2.5337	3.4442e-22	4.31348e-21	13.2734	11.4901	13.1689	12.7488	21.1987	89.3005	61.3208	116.286	65.8871	84.2392
ENSMUSG00000003974	Grm3	-0.562478	2.49107e-15	2.03109e-14	402.286	416.777	395.067	430.273	439.116	298.264	275.042	267.458	294.971	274.557
ENSMUSG00000004043	Stat5a	0.781651	4.73777e-09	2.44182e-08	81.6824	99.2326	98.2602	79.6802	101.956	129.486	162.32	165.708	145.965	190.318
ENSMUSG00000004044	Cavin1	0.862893	1.59057e-16	1.41241e-15	1179.29	959.945	1130.5	849.923	965.046	1686.89	1679.11	2314.1	1594.47	1974.94
ENSMUSG00000004098	Col5a3	1.13361	1.19769e-12	8.13016e-12	118.44	106.545	112.442	89.2419	75.7097	167.885	200.194	278.118	261.521	195.518
ENSMUSG00000004105	Angptl2	0.831061	1.39667e-13	1.01094e-12	199.101	186.975	198.546	197.607	196.845	361.667	318.327	418.63	264.562	378.556
ENSMUSG00000004110	Cacna1e	-0.597805	3.28558e-15	2.65498e-14	995.505	1131.25	903.589	1113.4	1126.56	765.305	747.573	673.491	640.625	652.074
ENSMUSG00000004113	Cacna1b	-0.805844	1.09516e-29	1.98636e-28	783.13	759.391	692.886	816.988	711.671	480.436	440.067	389.559	436.882	403.516
ENSMUSG00000004187	Kifc2	-0.515695	1.18325e-25	1.79419e-24	1962.42	2240.57	2019.91	2066.37	1971.48	1502.93	1370.7	1414.82	1505.27	1382.15
ENSMUSG00000004207	Psap	0.619824	6.44209e-46	2.22516e-44	33220.2	33100.9	33543.2	34248.7	31653.7	51112	46097	54690.4	50493.8	52340.6
ENSMUSG00000004231	Pax2	-0.676467	1.71271e-13	1.23434e-12	310.393	336.346	297.82	302.785	329.085	212.535	169.534	182.182	195.634	227.758
ENSMUSG00000004266	Ptpn6	2.96404	1.60832e-212	5.3765e-210	88.8296	79.3861	102.312	98.8035	80.757	648.321	691.662	762.644	680.157	730.073
ENSMUSG00000004267	Eno2	-0.60823	1.36502e-53	6.23119e-52	18067.1	18998.3	18897.4	18429.5	18753.8	13129	12244.3	11351.5	12553	11822.6
ENSMUSG00000004270	Lpcat3	0.890837	2.85814e-34	6.48272e-33	407.391	354.104	440.651	411.15	333.123	699.223	732.242	746.17	703.471	727.993
ENSMUSG00000004366	Sst	-0.579245	9.80787e-13	6.69752e-12	1334.49	1356.88	1490.11	1542.61	1447.57	905.507	1046.06	789.777	938.638	1121.11
ENSMUSG00000004451	Ralb	0.525309	1.7711e-14	1.36083e-13	449.253	466.916	478.132	462.145	470.41	572.416	670.02	709.346	698.403	701.993
ENSMUSG00000004473	Clec11a	1.16053	2.36165e-05	8.39737e-05	34.715	29.2475	33.4287	20.1857	27.2555	52.6873	45.0888	59.1122	51.696	116.479
ENSMUSG00000004552	Ctse	5.25312	1.69651e-41	5.11281e-40	5.10515	2.08911	5.06496	5.31202	2.01893	127.7	116.329	139.543	126.706	237.118
ENSMUSG00000004609	Cd33	2.6212	1.17839e-149	2.20735e-147	105.166	107.589	119.533	134.925	151.419	691.186	728.635	806.251	724.758	857.992
ENSMUSG00000004612	Nkg7	3.32048	1.16026e-08	5.79571e-08	2.04206	2.08911	1.01299	3.18721	1.00946	12.5021	16.232	26.1644	16.2184	21.8398
ENSMUSG00000004626	Stxbp2	1.70184	1.97683e-56	9.65269e-55	134.776	124.302	107.377	109.428	96.9084	327.733	357.103	383.745	369.981	426.396
ENSMUSG00000004665	Cnn2	0.998711	1.48298e-17	1.41146e-16	169.491	155.639	206.65	156.173	182.713	341.128	312.916	342.075	304.094	441.996
ENSMUSG00000004677	Myo9b	1.01206	4.32381e-51	1.81025e-49	493.158	507.653	438.625	502.517	444.164	893.898	919.812	1060.14	1003.51	934.951
ENSMUSG00000004707	Ly9	5.50142	7.42216e-143	1.30061e-140	13.2734	9.40099	14.1819	10.624	7.06624	430.428	472.531	556.236	499.728	514.795
ENSMUSG00000004709	Cd244	4.9097	1.62488e-12	1.09376e-11	3.06309	0	2.02598	0	0	25.0041	35.1693	34.8859	26.3548	33.2797
ENSMUSG00000004730	Adgre1	3.47317	5.62311e-138	9.39881e-136	74.5352	73.1188	89.1433	94.5539	64.6056	827.815	706.091	1007.81	757.195	1097.19
ENSMUSG00000004748	Mtfp1	-0.597385	3.53221e-22	4.41861e-21	664.691	760.435	718.211	719.247	719.747	442.037	475.236	516.505	454.114	480.475
ENSMUSG00000004837	Grap	0.731215	1.27826e-08	6.36028e-08	85.7665	103.411	90.1563	87.1171	116.088	153.597	137.972	187.027	153.061	170.558
ENSMUSG00000004846	Plod3	0.809727	3.46556e-53	1.55585e-51	669.796	633	663.51	723.497	638.99	1159.12	1107.38	1217.13	1144.41	1207.43
ENSMUSG00000004864	Mapk13	2.65325	6.5201e-06	2.47987e-05	4.08412	2.08911	2.02598	4.24961	0	8.93005	11.7231	18.412	11.1501	28.0797
ENSMUSG00000004885	Crabp2	0.517626	0.018655	0.0413585	152.134	95.0544	124.598	58.4322	121.136	140.202	168.632	198.656	98.3238	184.078
ENSMUSG00000004891	Nes	1.4634	1.40657e-26	2.21313e-25	207.269	180.708	237.04	190.17	177.665	438.465	535.655	587.245	737.935	439.916
ENSMUSG00000004951	Hspb1	2.28683	1.13586e-166	2.62565e-164	883.191	789.683	949.173	763.868	717.728	3330.01	4083.24	4346.2	3934.98	4334.68
ENSMUSG00000004952	Rasa4	1.74506	7.41946e-77	5.63697e-75	112.313	121.168	116.494	142.362	103.975	399.173	385.96	399.249	432.827	379.596
ENSMUSG00000004961	Syt5	-0.691358	4.69604e-15	3.76671e-14	783.13	709.252	864.082	892.419	702.586	454.539	556.396	434.135	470.332	531.435
ENSMUSG00000005043	Sgsh	0.502121	5.28589e-05	0.000179549	196.038	232.936	165.118	240.103	184.732	276.831	233.56	350.797	301.053	280.797
ENSMUSG00000005045	Chd5	-0.63317	1.26299e-25	1.90977e-24	1755.15	2037.92	1709.93	1949.51	1987.63	1264.49	1202.97	1212.28	1294.43	1110.71
ENSMUSG00000005054	Cstb	0.797803	2.54405e-44	8.3884e-43	557.483	561.97	609.821	550.325	569.337	941.227	973.919	1030.1	941.679	1069.11
ENSMUSG00000005087	Cd44	1.79619	3.805e-07	1.65259e-06	569.735	203.688	590.574	673.564	214.006	1533.29	1593.44	1517.54	1595.48	1579.74
ENSMUSG00000005107	Slc2a9	1.75602	9.23565e-14	6.76379e-13	19.3996	12.5346	22.2858	30.8097	12.1136	60.7243	56.8119	73.6479	64.8734	71.7593
ENSMUSG00000005124	Wisp1	0.782415	0.000146091	0.00046703	34.715	25.0693	24.3118	26.5601	26.246	42.8642	44.187	53.2979	47.6414	47.8395
ENSMUSG00000005131	4930550C14Rik	1.31768	4.87378e-07	2.09874e-06	18.3785	10.4455	14.1819	12.7488	17.1609	30.3622	34.2675	36.824	39.5323	41.5996
ENSMUSG00000005142	Man2b1	2.01175	6.01693e-226	2.29372e-223	964.874	857.579	928.913	942.352	847.949	3639.89	3247.3	4039.98	3532.56	3857.32
ENSMUSG00000005148	Klf5	1.02878	0.000179664	0.000567349	159.281	84.6089	146.884	105.178	83.7854	239.325	271.435	332.385	144.952	194.478
ENSMUSG00000005233	Spc25	1.41569	2.16798e-07	9.62765e-07	26.5468	10.4455	20.2598	13.8112	18.1703	36.6132	48.6959	42.6383	42.5732	68.6393
ENSMUSG00000005320	Fgfr4	2.25024	1.59339e-07	7.17273e-07	4.08412	3.13366	5.06496	3.18721	7.06624	16.9671	13.5266	23.2572	26.3548	28.0797
ENSMUSG00000005357	Slc1a6	-0.619227	9.59464e-13	6.55604e-12	296.099	327.99	319.092	316.596	322.019	238.432	199.293	214.16	184.484	191.358
ENSMUSG00000005360	Slc1a3	0.563172	2.67852e-35	6.38874e-34	1948.13	1982.56	2007.75	2172.61	2072.43	3109.44	2920.85	3059.3	3156.5	2797.57
ENSMUSG00000005373	Mlxipl	2.03313	9.18908e-37	2.33259e-35	33.694	22.9802	30.3897	33.9969	38.3596	125.021	133.463	131.791	125.692	137.279
ENSMUSG00000005397	Nid1	0.753813	1.10803e-14	8.64008e-14	1023.07	927.564	937.017	918.979	930.724	1565.44	1400.46	2065.05	1311.66	1646.3
ENSMUSG00000005410	Mcm5	0.847102	4.42093e-08	2.08424e-07	56.1567	92.9653	67.8704	82.8674	64.6056	119.663	117.231	118.224	142.924	158.078
ENSMUSG00000005413	Hmox1	1.92435	5.34475e-64	3.10524e-62	174.596	133.703	190.442	194.42	135.268	513.478	665.511	656.048	619.339	690.553
ENSMUSG00000005465	Il27ra	1.03017	0.0109859	0.0256541	5.10515	9.40099	9.11692	2.12481	15.1419	17.8601	12.6249	15.5048	17.232	20.7998
ENSMUSG00000005470	Asf1b	1.27959	3.17453e-05	0.000110917	15.3155	19.8465	13.1689	14.8736	16.1514	30.3622	27.9551	29.0716	38.5186	67.5993
ENSMUSG00000005503	Evx1	-0.645494	0.0137047	0.0313165	31.6519	33.4257	23.2988	32.9345	23.2176	19.6461	17.1338	14.5358	17.232	23.9198
ENSMUSG00000005580	Adcy9	-0.717589	2.79289e-12	1.8401e-11	476.821	500.341	401.145	450.459	521.892	330.412	265.122	321.725	281.794	228.798
ENSMUSG00000005583	Mef2c	1.02261	5.75194e-48	2.13283e-46	370.634	342.614	361.638	349.531	317.981	696.544	756.59	726.789	626.434	732.153
ENSMUSG00000005686	Ampd3	0.652487	8.2591e-31	1.59266e-29	890.338	778.193	777.978	755.369	800.504	1151.08	1273.31	1297.56	1292.4	1280.23
ENSMUSG00000005716	Pvalb	-0.656141	2.96492e-36	7.38815e-35	1877.67	1961.67	2046.24	2060	2162.27	1296.64	1184.93	1236.51	1338.01	1361.35
ENSMUSG00000005803	Sqor	0.91358	1.53848e-23	2.07252e-22	177.659	194.287	202.598	191.233	191.798	375.062	330.05	386.652	313.217	399.356
ENSMUSG00000005824	Tnfsf14	4.22806	0.000202598	0.000634055	0	0	1.01299	0	0	3.57202	2.70533	2.90716	6.08189	11.4399
ENSMUSG00000005836	Gata6	2.35601	6.62311e-05	0.00022226	4.08412	1.04455	3.03897	2.12481	1.00946	11.6091	6.31243	12.5977	17.232	10.3999
ENSMUSG00000005892	Trh	-0.644375	0.000163216	0.000518195	61.2618	64.7624	90.1563	78.6178	68.6435	43.7572	45.0888	50.3907	41.5595	51.9995
ENSMUSG00000005949	Ctns	0.769717	2.36992e-25	3.51268e-24	298.141	233.98	257.3	267.726	262.46	442.037	468.924	445.764	451.073	441.996
ENSMUSG00000005950	P2rx5	-0.540614	1.26455e-09	6.81312e-09	237.9	273.673	258.313	254.977	277.602	193.782	181.257	173.46	183.47	162.238
ENSMUSG00000005951	Shpk	0.678002	1.40371e-06	5.75169e-06	109.25	94.0099	119.533	98.8035	102.965	166.992	156.909	220.944	163.197	131.039
ENSMUSG00000005973	Rcn1	0.651566	1.77124e-19	1.89313e-18	489.074	463.782	558.158	503.579	516.845	752.803	734.046	831.447	760.236	901.671
ENSMUSG00000005986	Ankrd13d	-0.507143	2.82951e-16	2.46324e-15	783.13	768.792	825.588	859.484	828.769	615.28	598.78	517.474	588.929	537.675
ENSMUSG00000006019	Dhx34	0.658366	1.89583e-11	1.17531e-10	155.197	193.243	169.17	145.549	175.646	276.831	256.104	291.685	258.48	240.238
ENSMUSG00000006143	Upk3bl	1.41061	0.00172129	0.0046659	8.16824	5.22277	5.06496	4.24961	4.03785	8.93005	19.8391	9.69052	20.273	12.4799
ENSMUSG00000006154	Eps8l1	-0.509821	0.00850083	0.0202449	132.734	110.723	140.806	83.9299	123.154	88.4075	90.1776	90.1218	44.6005	101.919
ENSMUSG00000006204	5430419D17Rik	1.89951	0.00094765	0.00267927	2.04206	2.08911	3.03897	4.24961	1.00946	8.93005	7.21421	11.6286	10.1365	8.31992
ENSMUSG00000006218	Fam131c	-0.658851	1.21763e-12	8.26294e-12	243.005	246.515	248.183	228.417	241.262	158.062	146.99	154.079	171.306	134.159
ENSMUSG00000006219	Fblim1	2.9898	1.03018e-146	1.88107e-144	50.0305	56.4059	59.7665	56.3074	48.4542	387.564	424.737	456.423	423.705	460.715
ENSMUSG00000006221	Hspb7	1.212	0.000435597	0.00129481	22.4627	9.40099	18.2338	19.1233	21.1987	27.6831	22.5444	38.7621	43.5868	77.9992
ENSMUSG00000006281	Tep1	1.13571	7.39386e-32	1.50714e-30	133.755	134.747	166.131	131.738	120.126	280.403	298.488	315.911	310.176	304.717
ENSMUSG00000006333	Rps9	0.57262	2.66507e-22	3.37271e-21	4618.12	4658.71	5104.46	4809.5	4707.12	6196.56	6822.84	7412.28	7163.45	7951.76
ENSMUSG00000006344	Ggt5	1.86867	6.40344e-52	2.78281e-50	132.734	105.5	111.429	94.5539	140.315	398.28	371.532	457.392	392.282	518.955
ENSMUSG00000006360	Crip1	1.21842	3.73792e-13	2.62597e-12	101.082	81.4752	131.689	107.303	86.8138	190.21	180.355	308.158	228.071	277.677
ENSMUSG00000006369	Fbln1	0.701246	1.39754e-05	5.11663e-05	875.023	675.826	793.172	564.136	737.917	1226.1	1007.28	1510.75	931.542	1253.19
ENSMUSG00000006395	Hyi	0.510428	9.95389e-07	4.15779e-06	152.134	137.881	171.196	167.86	135.268	196.461	226.346	231.603	199.689	235.038
ENSMUSG00000006398	Cdc20	1.1862	5.00602e-09	2.5758e-08	27.5678	32.3812	25.3248	25.4977	25.2366	47.3292	71.2403	69.7717	58.7916	62.3994
ENSMUSG00000006469	Slc34a3	-0.674096	0.000672101	0.00194332	47.9884	52.2277	51.6626	61.6194	53.5015	43.7572	34.2675	34.8859	25.3412	28.0797
ENSMUSG00000006498	Ptbp1	1.15428	6.0053e-96	6.21377e-94	611.597	647.624	600.704	540.763	633.942	1318.07	1356.27	1403.19	1279.22	1399.83
ENSMUSG00000006517	Mvd	-1.2256	6.40102e-31	1.24075e-29	437.001	471.094	580.444	566.261	481.514	250.041	204.703	202.532	244.289	181.998
ENSMUSG00000006519	Cyba	3.53009	2.737e-244	1.18944e-241	124.566	116.99	137.767	97.7411	120.126	1160.91	1252.57	1571.8	1396.81	1525.67
ENSMUSG00000006522	Itih3	-0.76868	1.12002e-52	4.97685e-51	2626.09	2774.34	2766.48	2588.01	2408.58	1632.41	1468.99	1473.93	1605.62	1545.42
ENSMUSG00000006585	Cdt1	0.948422	4.77735e-11	2.8676e-10	63.3039	60.5841	64.8315	56.3074	53.5015	120.556	109.115	117.255	95.2829	134.159
ENSMUSG00000006589	Aprt	0.729835	5.37664e-22	6.66072e-21	262.405	261.139	284.651	253.914	261.451	413.461	419.326	475.804	417.623	471.115
ENSMUSG00000006611	Hfe	1.03233	1.3312e-43	4.27262e-42	289.973	272.629	300.859	245.415	268.517	550.091	523.03	616.317	561.561	568.874
ENSMUSG00000006649	Nphs1	-1.48826	0.00551051	0.0136112	14.2944	8.35643	5.06496	13.8112	7.06624	2.67901	3.60711	3.87621	5.06824	2.07998
ENSMUSG00000006675	P4htm	-0.500609	3.80055e-16	3.27577e-15	1278.33	1451.93	1479.98	1453.37	1213.37	1009.1	991.954	935.135	976.143	946.391
ENSMUSG00000006711	D130043K22Rik	-0.960359	2.94523e-24	4.12884e-23	467.632	391.708	399.119	472.769	405.804	237.539	233.56	187.027	242.262	196.558
ENSMUSG00000006728	Cdk4	0.617723	6.37918e-24	8.78967e-23	565.651	657.025	648.315	649.128	646.056	900.149	1004.58	996.185	918.365	1039.99
ENSMUSG00000006930	Hap1	-0.536007	1.7216e-27	2.8383e-26	3005.91	3416.74	2942.74	3000.23	3132.36	2211.08	2045.23	2035.01	2151.97	2246.38
ENSMUSG00000007021	Syngr3	-0.590427	1.42678e-28	2.46836e-27	1945.06	1832.15	2069.54	1994.13	1796.84	1284.14	1280.52	1170.61	1305.58	1361.35
ENSMUSG00000007030	Vwa7	-0.659074	4.87128e-09	2.50825e-08	311.414	300.832	304.91	355.905	263.47	197.354	183.962	186.058	245.303	160.158
ENSMUSG00000007039	Ddah2	1.00034	1.36534e-34	3.14275e-33	274.657	243.381	297.82	308.097	263.47	502.762	524.834	605.657	557.506	586.554
ENSMUSG00000007041	Clic1	1.6805	2.71122e-23	3.60099e-22	432.917	235.025	377.846	398.401	270.536	974.268	1065.9	1171.58	1073.45	1211.59
ENSMUSG00000007207	Stx1a	-0.583654	7.54852e-09	3.82781e-08	309.372	337.391	355.56	399.464	300.82	226.823	242.578	201.563	203.743	261.037
ENSMUSG00000007279	Scube2	-0.935055	0.00190356	0.00511405	32.673	18.802	21.2728	24.4353	24.2271	13.3951	9.01776	11.6286	16.2184	13.5199
ENSMUSG00000007379	Dennd2c	2.05834	1.97451e-11	1.22269e-10	9.18927	9.40099	8.10393	5.31202	12.1136	42.8642	35.1693	28.1025	36.4913	41.5996
ENSMUSG00000007440	Pcdha11	-1.41241	8.89364e-06	3.32273e-05	22.4627	52.2277	29.3768	38.2465	35.3312	17.8601	15.3302	13.5667	14.1911	5.19995
ENSMUSG00000007480	Mc5r	-0.830453	2.71846e-05	9.5783e-05	55.1356	63.7178	49.6366	56.3074	51.4826	33.0412	30.6604	32.9478	37.505	20.7998
ENSMUSG00000007594	Hapln4	-0.735072	1.87067e-36	4.7046e-35	4309.77	4977.3	4402.46	4348.42	4648.58	3054.08	2608.84	2475.93	2742.93	2746.61
ENSMUSG00000007613	Tgfbr1	1.97842	7.29133e-305	5.11075e-302	617.723	571.371	616.912	642.754	627.886	2337.89	2352.73	2660.05	2365.85	2408.62
ENSMUSG00000007653	Gabrb2	-0.914849	8.18337e-11	4.82018e-10	260.363	259.049	210.702	267.726	307.886	181.28	141.579	100.781	144.952	122.719
ENSMUSG00000007682	Dio2	-0.552081	5.31373e-14	3.94607e-13	627.934	621.51	572.34	535.451	662.207	378.634	426.54	393.435	416.609	446.156
ENSMUSG00000007815	Rhoa	0.503949	4.72468e-38	1.26432e-36	4712.06	4411.15	4662.8	4508.84	4322.52	6128.69	6292.6	6595.37	6272.45	6789.05
ENSMUSG00000007833	Aldh16a1	0.659862	4.25694e-11	2.56513e-10	144.986	182.797	163.092	158.298	170.599	252.72	246.185	263.582	232.125	301.597
ENSMUSG00000007872	Id3	1.40959	1.5633e-81	1.30012e-79	765.773	662.247	676.678	620.443	686.435	1684.21	1846.84	1952.64	1583.32	1998.86
ENSMUSG00000007888	Crlf1	1.35765	1.27982e-10	7.42371e-10	27.5678	22.9802	22.2858	24.4353	25.2366	66.9753	58.6155	65.8955	45.6141	76.9592
ENSMUSG00000007891	Ctsd	3.08877	0	0	5675.91	5203.97	5912.83	5807.1	5188.64	42223.9	44787.6	51961.5	43208.8	54236.5
ENSMUSG00000007944	Ttc9b	-0.6466	7.57287e-11	4.47149e-10	264.447	290.386	305.923	293.223	246.309	166.992	183.061	151.172	196.648	197.598
ENSMUSG00000007950	Abhd8	-0.505946	4.42545e-20	4.91368e-19	2705.73	3189.02	3036.95	2981.1	2914.32	2128.03	1879.3	2034.04	2187.45	2215.18
ENSMUSG00000008090	Fgfrl1	1.12281	9.42117e-64	5.41567e-62	355.319	377.084	410.262	400.526	367.444	772.449	780.037	861.487	857.546	892.311
ENSMUSG00000008136	Fhl2	0.602681	1.77304e-08	8.70258e-08	227.69	194.287	232.988	162.548	211.987	309.873	305.702	354.673	266.589	327.597
ENSMUSG00000008153	Clstn3	-0.54665	3.16149e-34	7.16329e-33	6993.04	7926.08	6831.62	7025.67	7111.66	5165.14	4695.55	4820.06	4981.06	4906.67
ENSMUSG00000008193	Spib	3.95142	0.00548058	0.0135434	0	1.04455	1.01299	0	0	0.893005	0	3.87621	1.01365	27.0397
ENSMUSG00000008384	Sertad1	0.82038	3.54728e-09	1.84797e-08	108.229	92.9653	71.9224	99.8659	98.9273	131.272	173.141	198.656	161.17	169.518
ENSMUSG00000008398	Elk3	1.40518	1.97975e-59	1.0316e-57	151.112	171.307	181.325	186.983	155.457	412.568	430.147	477.743	443.978	477.355
ENSMUSG00000008475	Arpc5	0.73707	1.41946e-37	3.72371e-36	1512.15	1322.41	1623.83	1551.11	1398.11	2374.5	2583.59	2483.68	2326.32	2579.17
ENSMUSG00000008489	Elavl2	-0.691945	1.48726e-29	2.67966e-28	2232.99	2054.64	2333.93	2409.53	2216.78	1535.07	1359.88	1282.06	1492.09	1291.67
ENSMUSG00000008496	Pou2f2	1.68808	1.57036e-17	1.49201e-16	29.6099	38.6485	30.3897	23.3729	21.1987	77.6914	104.606	106.596	96.2965	75.9193
ENSMUSG00000008540	Mgst1	1.26578	1.6863e-63	9.56702e-62	443.127	433.49	540.938	426.024	461.324	1050.17	1075.82	1146.39	1029.87	1243.83
ENSMUSG00000008590	Htr3b	-2.20091	0.0064073	0.0156168	23.4837	1.04455	20.2598	21.2481	4.03785	3.57202	4.50888	0	7.09553	0
ENSMUSG00000008658	Rbfox1	-0.592635	1.89665e-59	9.93066e-58	4229.11	4427.86	4276.85	4242.18	4315.45	3004.07	2959.63	2794.75	2743.94	2742.45
ENSMUSG00000008668	Rps18	0.644555	4.80141e-21	5.63032e-20	2681.23	2615.56	2855.62	2725.06	2720.5	3584.52	4019.22	4613.66	4210.69	4833.87
ENSMUSG00000008682	Rpl10	0.770931	8.28993e-45	2.77981e-43	5395.12	5147.56	5732.52	5384.26	5627.75	8331.73	9104.33	9873.67	8989.03	10268.9
ENSMUSG00000008976	Gabpa	0.555567	3.11615e-17	2.89486e-16	450.274	417.822	417.353	434.523	403.785	643.856	639.359	649.265	549.397	637.514
ENSMUSG00000009185	Ccl8	3.02483	3.39255e-11	2.06143e-10	10.2103	3.13366	7.09094	1.0624	4.03785	36.6132	26.1515	22.2882	56.7643	67.5993
ENSMUSG00000009214	Mymk	1.25735	0.0060211	0.01475	13.2734	2.08911	7.09094	9.56163	2.01893	19.6461	18.9373	9.69052	14.1911	18.7198
ENSMUSG00000009216	Fam163b	-0.733831	1.76048e-27	2.90018e-26	1011.84	1159.46	979.563	1120.84	1031.67	692.972	668.216	594.029	575.752	655.194
ENSMUSG00000009281	Rarres2	1.30167	2.73926e-33	5.86995e-32	225.648	173.396	254.261	201.857	214.006	455.432	458.102	590.153	566.629	568.874
ENSMUSG00000009291	Pttg1ip	0.814449	6.5238e-74	4.57277e-72	2003.26	1860.35	2049.28	1843.27	1909.9	3354.13	3311.32	3667.86	3286.25	3382.05
ENSMUSG00000009376	Met	1.39162	1.6146e-26	2.53677e-25	94.9558	95.0544	73.9484	75.4306	72.6813	199.14	206.507	245.17	246.316	184.078
ENSMUSG00000009394	Syn2	-0.626687	4.3645e-56	2.12637e-54	5612.6	5793.1	5495.48	5988.77	5736.78	3948.87	3818.12	3622.32	3524.45	3620.2
ENSMUSG00000009566	Fpgs	0.550244	7.437e-06	2.80651e-05	113.334	100.277	115.481	103.053	83.7854	159.848	133.463	170.553	145.965	145.599
ENSMUSG00000009585	Apobec3	2.35463	3.27403e-78	2.56828e-76	46.9674	55.3614	62.8055	54.1826	71.6718	308.98	298.488	284.901	263.548	333.837
ENSMUSG00000009614	Sardh	0.660477	1.64339e-27	2.7114e-26	451.295	474.228	408.236	440.897	464.353	668.86	747.573	707.408	696.376	718.633
ENSMUSG00000009628	Tex15	-0.804127	0.000469103	0.00138871	40.8412	50.1386	41.5327	55.245	41.388	25.8971	33.3657	28.1025	14.1911	29.1197
ENSMUSG00000009670	Tex11	1.46628	7.50184e-14	5.53506e-13	25.5258	29.2475	19.2468	37.1841	26.246	75.9054	82.0617	72.6789	63.8598	84.2392
ENSMUSG00000009687	Fxyd5	2.26719	3.06252e-24	4.28496e-23	264.447	167.129	206.65	143.424	177.665	820.671	789.054	1107.63	678.13	1224.07
ENSMUSG00000009731	Kcnd1	-0.956193	4.41428e-06	1.71496e-05	719.826	509.742	757.718	799.99	421.955	308.087	387.764	282.963	397.35	277.677
ENSMUSG00000009734	Pou6f2	-0.786638	0.00258798	0.0067965	32.673	26.1139	27.3508	35.0593	50.4731	23.2181	21.6426	16.4739	19.2593	18.7198
ENSMUSG00000009772	Nuak2	1.45268	1.95345e-12	1.30524e-11	27.5678	37.6039	22.2858	29.7473	27.2555	75.9054	91.0794	80.4313	54.737	92.5591
ENSMUSG00000009894	Snap47	-0.528286	1.76551e-39	4.98865e-38	7014.48	7701.5	7397.88	7367.77	7150.02	5381.25	5140.13	4732.85	5130.07	5011.71
ENSMUSG00000010051	Hyal1	0.639523	0.000180901	0.000570921	57.1777	54.3168	36.4677	50.9954	56.5299	66.9753	71.2403	86.2456	94.2692	80.0792
ENSMUSG00000010066	Cacna2d2	-0.662541	9.1268e-20	9.92574e-19	1248.72	1287.94	1038.32	1201.58	1178.04	803.704	677.234	802.375	799.768	678.073
ENSMUSG00000010080	Epn3	-0.937519	1.73685e-22	2.21478e-21	288.952	266.361	293.768	304.91	270.536	151.811	160.516	120.162	158.129	152.879
ENSMUSG00000010086	Rnf112	-0.625639	2.36819e-24	3.3458e-23	1180.31	1192.88	1191.28	1262.13	1116.47	741.194	771.019	732.603	886.942	720.713
ENSMUSG00000010122	Slc47a1	1.33647	0.000461018	0.00136571	281.804	151.46	208.676	97.7411	144.353	368.811	545.575	461.269	191.579	665.593
ENSMUSG00000010142	Tnfrsf13b	1.75891	1.20775e-22	1.55561e-21	26.5468	31.3366	32.4157	26.5601	36.3407	85.7284	112.722	116.286	91.2283	113.359
ENSMUSG00000010154	Spire2	-0.533781	9.02824e-12	5.74214e-11	761.689	767.747	816.471	742.62	686.435	558.128	510.405	462.238	605.148	471.115
ENSMUSG00000010307	Tmem86a	1.91993	7.11252e-103	8.04937e-101	362.466	293.52	377.846	335.719	316.971	1180.55	1214.69	1467.14	1120.08	1401.91
ENSMUSG00000010358	Ifi35	1.3346	1.03178e-38	2.84152e-37	117.418	104.455	113.455	89.2419	92.8706	258.971	250.694	254.861	269.63	272.477
ENSMUSG00000010461	Eya4	1.47794	4.76134e-37	1.22292e-35	82.7035	65.8069	69.8964	69.0562	67.634	192.889	201.998	207.377	198.675	188.238
ENSMUSG00000010476	Ebf3	-0.708898	4.5929e-32	9.43282e-31	1561.16	1489.53	1516.45	1645.66	1539.43	984.091	1012.69	974.866	803.822	964.071
ENSMUSG00000010505	Myt1	-0.592168	0.000546719	0.00160254	172.554	114.901	175.248	181.671	104.984	93.7655	114.526	100.781	110.488	76.9592
ENSMUSG00000010660	Plcd1	0.644866	5.08406e-13	3.53735e-12	219.522	197.421	208.676	188.045	244.29	325.054	318.327	349.828	304.094	358.796
ENSMUSG00000010797	Wnt2	2.30736	6.01015e-05	0.000202535	2.04206	3.13366	6.07795	1.0624	2.01893	6.25103	11.7231	15.5048	12.1638	25.9997
ENSMUSG00000010803	Gabra1	-0.678047	5.28899e-26	8.13337e-25	1251.78	1082.16	1109.23	1339.69	1261.83	798.346	752.082	729.696	762.263	734.233
ENSMUSG00000010825	Grid2ip	-0.599034	0.000402053	0.00120251	77.5983	90.8762	66.8574	62.6818	71.6718	47.3292	44.187	51.3597	58.7916	42.6396
ENSMUSG00000010830	Kdelr3	1.14397	1.2419e-09	6.69442e-09	36.7571	22.9802	34.4417	38.2465	32.3028	66.9753	75.7492	78.4932	59.8052	83.1992
ENSMUSG00000011008	Mcoln2	3.50568	9.21895e-15	7.23363e-14	3.06309	3.13366	5.06496	0	3.02839	33.9342	37.8746	33.9168	28.3821	29.1197
ENSMUSG00000011154	Cfap161	0.58214	0.0127381	0.0293174	23.4837	19.8465	20.2598	32.9345	22.2082	36.6132	38.7764	29.0716	35.4777	37.4396
ENSMUSG00000011305	Plin5	0.775179	0.00806568	0.0192741	14.2944	19.8465	16.2079	11.6864	10.0946	21.4321	21.6426	25.1953	23.3139	32.2397
ENSMUSG00000011382	Dhdh	0.68733	1.25848e-06	5.19283e-06	133.755	134.747	114.468	147.674	132.24	153.597	188.471	266.489	216.921	243.358
ENSMUSG00000011589	Fsd1	-0.54096	1.09102e-25	1.65898e-24	880.128	856.534	889.407	916.854	878.232	634.033	630.342	568.833	601.093	602.154
ENSMUSG00000011751	Sptbn4	-0.646102	1.53502e-29	2.76341e-28	1600.98	1848.86	1573.18	1627.6	1664.6	1097.5	971.213	1060.14	1139.34	1046.23
ENSMUSG00000011958	Bnip2	0.720537	2.21762e-24	3.14329e-23	584.029	495.119	549.041	538.638	531.987	788.523	861.196	955.485	861.6	983.83
ENSMUSG00000012017	Scarf2	1.23881	3.43354e-14	2.58336e-13	118.44	92.9653	118.52	104.116	74.7002	217	204.703	309.128	184.484	285.997
ENSMUSG00000012396	Nanog	1.34824	0.0215323	0.0470131	5.10515	2.08911	4.05197	2.12481	2.01893	11.6091	6.31243	5.81431	4.05459	11.4399
ENSMUSG00000012428	Steap4	2.67848	1.16896e-65	6.95897e-64	50.0305	53.2723	59.7665	40.3713	49.4637	258.971	368.827	348.859	260.507	383.756
ENSMUSG00000012443	Kif11	1.17649	2.01876e-06	8.15043e-06	28.5888	28.203	24.3118	24.4353	35.3312	50.9013	71.2403	69.7717	36.4913	90.4791
ENSMUSG00000012519	Mlkl	1.91087	2.55964e-07	1.12977e-06	7.14721	6.26732	10.1299	3.18721	6.05678	16.9671	23.4462	23.2572	31.4231	29.1197
ENSMUSG00000012819	Cdh23	-0.520329	0.00982926	0.0231573	44.9253	55.3614	39.5067	59.4946	61.5772	35.7202	35.1693	31.0097	33.4504	46.7995
ENSMUSG00000013033	Adgrl1	-0.509717	1.25972e-24	1.80795e-23	3555.23	3918.12	3293.24	3785.34	3584.6	2624.54	2553.83	2582.52	2601.02	2373.26
ENSMUSG00000013367	Iglon5	-0.601353	1.88524e-15	1.54992e-14	1742.9	1887.51	1479.98	1654.16	1745.36	1176.09	970.311	1155.11	1255.91	1052.47
ENSMUSG00000013483	Card14	1.32157	1.93854e-08	9.47641e-08	44.9253	19.8465	42.5456	24.4353	40.3785	87.5145	89.2759	104.658	53.7233	95.6791
ENSMUSG00000013539	Tango2	-0.541387	4.10263e-34	9.22837e-33	1824.58	1951.23	1894.29	2023.88	1916.97	1376.12	1340.04	1230.7	1344.1	1310.39
ENSMUSG00000013707	Tnfaip8l2	2.86432	5.85411e-94	5.782e-92	34.715	37.6039	39.5067	38.2465	32.3028	242.897	257.006	295.561	272.671	259.997
ENSMUSG00000013974	Mcemp1	4.02521	2.75794e-07	1.21409e-06	1.02103	2.08911	1.01299	2.12481	0	11.6091	9.91954	12.5977	13.1774	54.0795
ENSMUSG00000014158	Trpv4	0.928402	6.35012e-08	2.95527e-07	38.7992	50.1386	53.6886	37.1841	56.5299	72.3334	82.9634	95.9361	101.365	98.799
ENSMUSG00000014329	Bicc1	0.787122	6.66587e-17	6.03512e-16	239.942	201.599	245.144	219.917	223.091	403.638	352.595	447.702	338.558	407.676
ENSMUSG00000014361	Mertk	0.953206	6.98406e-51	2.8906e-49	623.85	627.777	525.743	517.39	625.867	1089.47	1166	1158.02	1112.98	1129.43
ENSMUSG00000014418	Hps5	0.620362	2.91948e-19	3.08848e-18	341.024	313.366	296.807	320.846	297.791	480.436	505.897	502.938	460.196	461.755
ENSMUSG00000014444	Piezo1	1.49711	8.26359e-42	2.54334e-40	129.671	96.099	116.494	96.6787	99.9368	278.617	285.863	350.797	302.067	305.757
ENSMUSG00000014592	Camta1	-0.511549	2.91579e-30	5.45713e-29	6463.12	6673.66	6131.64	6280.93	6343.46	4869.55	4492.65	4436.32	4472.21	4095.48
ENSMUSG00000014599	Csf1	1.21545	1.49409e-92	1.45583e-90	784.151	888.916	825.588	900.918	932.743	1970.86	2034.41	2198.78	2009.05	1844.94
ENSMUSG00000014602	Kif1a	-0.5494	1.9988e-19	2.12901e-18	17627.1	18236.9	15842.2	17728.3	17241.6	12436.9	11773.6	11850.5	13048.7	10113.9
ENSMUSG00000014778	Fhod1	1.04526	1.54413e-17	1.46773e-16	77.5983	88.7871	101.299	79.6802	79.7475	177.708	181.257	196.718	175.361	149.759
ENSMUSG00000014786	Slc9a5	-0.58063	3.20079e-09	1.67389e-08	288.952	344.703	266.417	279.412	338.17	228.609	188.471	192.841	203.743	200.718
ENSMUSG00000014791	Elmo3	0.679353	0.00293278	0.00761367	24.5047	29.2475	23.2988	21.2481	34.3217	41.0782	49.5977	41.6692	49.6687	30.1597
ENSMUSG00000014813	Stc1	-0.842256	0.000837617	0.0023901	43.9043	41.7822	29.3768	56.3074	38.3596	23.2181	31.5622	14.5358	21.2866	25.9997
ENSMUSG00000014867	Surf4	0.539092	5.30982e-20	5.86564e-19	1599.95	1417.46	1594.45	1578.73	1446.56	2036.94	2222.88	2383.87	2067.84	2387.82
ENSMUSG00000015027	Galns	1.81946	3.36564e-76	2.50452e-74	124.566	107.589	116.494	124.301	95.8989	367.918	371.532	420.569	430.8	418.076
ENSMUSG00000015085	Entpd2	0.726595	2.50033e-14	1.9023e-13	241.984	230.846	257.3	233.729	193.817	411.675	365.219	424.445	326.395	386.876
ENSMUSG00000015090	Ptgds	0.588446	0.00120504	0.00335137	37981.3	27682.8	28268.5	21508.4	28425.5	43570.6	50359.7	51394.6	30887.9	40108.2
ENSMUSG00000015133	Lrrk1	1.43101	7.97188e-32	1.6204e-30	152.134	134.747	146.884	106.24	127.192	360.774	374.237	440.919	320.313	302.637
ENSMUSG00000015134	Aldh1a3	0.625219	0.00572062	0.014079	46.9674	33.4257	39.5067	37.1841	35.3312	49.1153	54.1066	93.998	44.6005	55.1195
ENSMUSG00000015143	Actn1	0.62631	4.16876e-19	4.36755e-18	510.515	467.96	422.418	507.829	440.126	709.939	670.922	727.758	720.703	797.672
ENSMUSG00000015243	Abca1	2.54656	2.03158e-275	1.29836e-272	856.644	772.97	751.64	833.986	850.977	4644.52	4985.92	5517.78	4400.24	4205.72
ENSMUSG00000015312	Gadd45b	0.659058	9.53297e-15	7.469e-14	279.762	283.074	272.495	253.914	289.716	409.889	444.576	512.628	391.268	419.116
ENSMUSG00000015314	Slamf6	3.51618	4.80173e-22	5.96893e-21	6.12618	3.13366	8.10393	3.18721	4.03785	41.0782	45.9906	68.8027	59.8052	67.5993
ENSMUSG00000015340	Cybb	4.76861	5.49854e-231	2.2543e-228	57.1777	36.5594	42.5456	29.7473	53.5015	1222.52	931.535	1395.43	1133.26	1316.63
ENSMUSG00000015355	Cd48	4.73936	5.44636e-167	1.27251e-164	21.4416	12.5346	34.4417	13.8112	21.1987	510.799	510.405	637.636	530.138	587.594
ENSMUSG00000015451	C4a	1.38474	0.0131356	0.0301375	2.04206	3.13366	4.05197	4.24961	3.02839	11.6091	8.11599	4.84526	13.1774	5.19995
ENSMUSG00000015452	Ager	2.63674	2.20796e-16	1.94474e-15	7.14721	8.35643	3.03897	9.56163	8.0757	43.7572	34.2675	52.3288	52.7097	41.5996
ENSMUSG00000015467	Egfl8	0.77281	0.000633988	0.001839	50.0305	39.6931	63.8185	44.6209	33.3123	58.9383	63.1243	119.193	83.1191	71.7593
ENSMUSG00000015522	Arnt	0.561076	3.38903e-16	2.93271e-15	335.919	343.658	337.326	330.407	337.16	484.009	489.665	554.298	461.21	496.075
ENSMUSG00000015533	Itga2	2.08095	7.53988e-07	3.19302e-06	9.18927	2.08911	4.05197	4.24961	6.05678	26.7901	14.4284	20.3501	18.2457	29.1197
ENSMUSG00000015568	Lpl	4.33098	0	0	135.797	98.1881	167.144	158.298	142.334	2506.66	2924.46	3106.78	2459.11	3131.41
ENSMUSG00000015575	Atp6v0e	0.83262	3.42082e-37	8.87005e-36	627.934	598.529	581.457	550.325	636.971	969.803	1056.88	1113.44	1016.69	1181.43
ENSMUSG00000015599	Ttbk1	-0.631395	5.59462e-24	7.74796e-23	1618.33	1744.41	1465.8	1667.97	1700.94	1134.12	981.133	1088.25	1124.14	963.031
ENSMUSG00000015647	Lama5	0.564762	7.51723e-07	3.18405e-06	193.996	181.752	125.611	155.111	166.561	237.539	223.641	276.18	251.385	228.798
ENSMUSG00000015653	Steap2	-0.61181	2.98213e-26	4.62517e-25	1494.79	1531.32	1365.51	1439.56	1509.15	1079.64	957.687	933.197	878.832	950.551
ENSMUSG00000015702	Anxa9	1.68065	2.14034e-06	8.61888e-06	8.16824	5.22277	15.1949	4.24961	9.08516	26.7901	34.2675	22.2882	20.273	31.1997
ENSMUSG00000015745	Plekho1	1.10149	9.79907e-45	3.2657e-43	325.709	356.193	372.781	373.966	295.773	665.288	721.421	818.849	743.004	751.913
ENSMUSG00000015776	Med22	0.54909	6.18844e-26	9.5098e-25	576.882	556.747	595.639	585.384	562.271	828.708	883.741	837.261	805.85	852.792
ENSMUSG00000015839	Nfe2l2	1.28228	2.99304e-83	2.58079e-81	806.614	669.559	726.315	722.434	740.946	1726.18	1749.45	1978.8	1589.4	1874.06
ENSMUSG00000015850	Adamtsl4	0.529598	6.23339e-16	5.28671e-15	584.029	672.693	598.678	650.191	672.302	868.894	889.152	1036.89	892.01	900.631
ENSMUSG00000015852	Fcrls	3.81459	3.01291e-290	1.98387e-287	172.554	212.044	207.663	154.048	218.044	2346.82	2635.89	2838.35	2446.95	3310.29
ENSMUSG00000015854	Cd5l	7.19923	5.91101e-14	4.37616e-13	0	0	3.03897	1.0624	0	175.922	54.1066	234.511	57.7779	82.1592
ENSMUSG00000015879	Fam184b	-0.60058	0.00532531	0.0131883	49.0095	53.2723	46.5976	74.3682	41.388	33.9342	38.7764	39.7311	37.505	23.9198
ENSMUSG00000015880	Ncapg	2.22936	2.41064e-08	1.16609e-07	6.12618	2.08911	7.09094	5.31202	5.04731	23.2181	19.8391	22.2882	20.273	35.3597
ENSMUSG00000015947	Fcgr1	3.48955	6.485e-171	1.61969e-168	46.9674	51.1831	45.5846	50.9954	53.5015	561.7	463.513	552.36	619.339	592.794
ENSMUSG00000015950	Ncf1	2.49933	4.35723e-128	6.57488e-126	161.323	197.421	171.196	200.794	229.148	897.47	1036.14	1117.32	1108.93	1269.83
ENSMUSG00000015957	Wnt11	0.845291	2.61053e-05	9.23247e-05	41.8622	37.6039	29.3768	36.1217	37.3501	62.5103	64.9279	77.5241	43.5868	79.0392
ENSMUSG00000016024	Lbp	1.9041	1.22768e-13	8.93079e-13	448.232	282.03	357.586	225.229	295.773	1193.05	1076.72	1655.14	693.335	1403.99
ENSMUSG00000016087	Fli1	1.54174	2.60831e-29	4.63039e-28	65.3459	51.1831	82.0523	69.0562	59.5583	167.885	182.159	208.346	179.416	216.318
ENSMUSG00000016179	Camk1g	-0.711789	5.16855e-21	6.05431e-20	810.698	729.099	752.653	774.492	736.908	532.231	491.468	393.435	431.814	471.115
ENSMUSG00000016194	Hsd11b1	-0.616224	6.96722e-21	8.10877e-20	732.079	808.485	849.9	724.559	725.804	531.338	491.468	464.176	500.742	517.915
ENSMUSG00000016206	H2-M3	1.20722	3.82021e-18	3.76118e-17	102.103	106.545	129.663	120.052	116.088	232.181	209.212	332.385	242.262	311.997
ENSMUSG00000016256	Ctsz	2.93298	5.04702e-308	3.91667e-305	956.705	909.807	1069.72	991.222	957.98	6239.42	6849.89	8353.23	7480.72	8391.68
ENSMUSG00000016283	H2-M2	4.98187	6.56505e-06	2.49566e-05	0	0	0	0	0	3.57202	4.50888	10.6596	7.09553	4.15996
ENSMUSG00000016346	Kcnq2	-0.658677	3.977e-42	1.23276e-40	2974.26	3273.63	2923.49	3193.58	3000.12	2115.53	1904.55	1906.13	1968.5	1834.54
ENSMUSG00000016349	Eef1a2	-0.650939	3.62514e-74	2.55749e-72	16044.5	17076.4	16228.1	15984.9	15978.8	10348.1	10214.4	9902.74	11089.3	10232.5
ENSMUSG00000016356	Col20a1	1.82778	2.947e-15	2.39027e-14	23.4837	16.7129	14.1819	15.936	18.1703	69.6544	46.8924	70.7408	67.9144	59.2794
ENSMUSG00000016487	Ppfibp1	0.572298	3.1916e-21	3.77108e-20	651.417	532.723	576.392	600.258	606.687	855.498	845.866	908.002	868.696	937.031
ENSMUSG00000016494	Cd34	1.25736	1.77003e-71	1.18707e-69	605.471	524.366	539.925	608.757	617.791	1320.75	1363.49	1443.89	1244.76	1552.7
ENSMUSG00000016495	Plgrkt	0.936905	4.15656e-26	6.41008e-25	168.47	150.416	177.274	169.985	168.58	304.515	330.952	353.704	311.19	297.437
ENSMUSG00000016496	Cd274	1.36626	7.14549e-30	1.30914e-28	125.587	110.723	96.2342	105.178	101.956	315.231	261.515	221.913	285.849	306.797
ENSMUSG00000016520	Lnx2	0.573127	6.46537e-06	2.46121e-05	124.566	96.099	101.299	104.116	111.041	154.49	132.561	194.779	156.102	162.238
ENSMUSG00000016528	Mapkapk2	0.779188	2.46097e-49	9.66988e-48	719.826	818.93	790.133	694.812	725.804	1282.35	1283.23	1284.96	1245.77	1339.51
ENSMUSG00000016534	Lamp2	0.848251	1.72557e-64	1.00793e-62	4093.31	3421.96	4130.98	3930.89	3770.34	6817.2	6863.42	7250.45	6748.87	7154.09
ENSMUSG00000016559	H3f3b	0.562049	8.75641e-24	1.19365e-22	4008.57	3771.88	4351.81	3939.39	3982.33	5778.63	5618.07	6639.94	5461.53	6110.98
ENSMUSG00000016758	Bik	2.09833	0.000606125	0.00176265	2.04206	4.17822	1.01299	2.12481	1.00946	8.03704	9.91954	7.75241	10.1365	8.31992
ENSMUSG00000016918	Sulf1	1.48894	1.17591e-88	1.08268e-86	421.686	340.525	448.755	437.71	384.605	1152.87	1073.11	1262.67	1101.83	1116.95
ENSMUSG00000016995	Matn4	1.29571	1.38181e-38	3.7863e-37	135.797	125.346	137.767	127.488	133.249	302.729	338.166	375.992	313.217	289.117
ENSMUSG00000017002	Slpi	1.38584	0.00133876	0.00370188	11.2313	9.40099	12.1559	9.56163	12.1136	21.4321	23.4462	20.3501	11.1501	66.5593
ENSMUSG00000017009	Sdc4	0.922032	1.66896e-99	1.83156e-97	2754.74	2960.27	3030.87	2921.61	2980.94	5062.44	5572.98	5784.27	5675.41	5664.82
ENSMUSG00000017057	Il13ra1	1.43116	1.27491e-43	4.09802e-42	234.837	155.639	196.52	182.733	216.025	511.692	548.28	588.214	456.141	555.355
ENSMUSG00000017167	Cntnap1	-0.704305	2.60338e-37	6.79914e-36	3043.69	3394.8	2832.32	2972.6	3129.33	2035.16	1778.3	1785.96	1892.48	1942.7
ENSMUSG00000017412	Cacnb4	-0.511944	3.11708e-21	3.68504e-20	2358.58	2238.48	2277.21	2394.66	2390.41	1852.98	1662.88	1542.73	1590.41	1522.55
ENSMUSG00000017453	Pipox	0.597157	7.43801e-05	0.000247732	73.5142	75.2079	73.9484	72.2434	60.5678	79.4774	108.213	125.977	106.433	118.559
ENSMUSG00000017491	Rarb	0.532607	3.77733e-09	1.96311e-08	174.596	188.02	170.183	164.672	167.571	261.65	260.613	250.015	220.975	256.877
ENSMUSG00000017493	Igfbp4	0.718701	1.03815e-10	6.06396e-10	629.976	558.836	714.159	694.812	578.422	873.359	903.58	1203.56	944.72	1304.15
ENSMUSG00000017499	Cdc6	1.71525	5.16298e-05	0.000175621	11.2313	6.26732	4.05197	8.49923	4.03785	16.0741	19.8391	16.4739	18.2457	41.5996
ENSMUSG00000017607	Tns4	3.03056	4.35197e-10	2.43408e-09	1.02103	3.13366	4.05197	2.12481	3.02839	25.8971	19.8391	18.412	23.3139	21.8398
ENSMUSG00000017677	Wsb1	0.720634	1.21095e-57	6.06283e-56	735.142	770.881	783.043	737.308	739.936	1219.84	1259.78	1241.36	1275.17	1210.55
ENSMUSG00000017707	Serinc3	0.512514	5.3849e-28	9.07043e-27	9210.71	8418.06	8770.48	8484.35	8579.42	12826.2	11467	12776	11636.7	13298.3
ENSMUSG00000017713	Tha1	0.594937	9.02059e-05	0.000296892	58.1987	61.6287	48.6236	61.6194	54.511	80.3704	94.6865	95.9361	83.1191	74.8793
ENSMUSG00000017716	Birc5	0.989458	0.000302491	0.000921466	20.4206	21.9356	26.3378	15.936	23.2176	32.1482	37.8746	31.0097	44.6005	69.6793
ENSMUSG00000017740	Slc12a5	-0.653362	3.57541e-28	6.06954e-27	9415.94	11098.4	9059.18	9597.75	10341.9	6791.3	5978.78	6317.25	6568.44	5822.9
ENSMUSG00000017747	Ghdc	0.548259	1.27092e-09	6.84406e-09	184.806	189.064	184.364	216.73	194.826	284.868	252.497	297.499	312.203	271.437
ENSMUSG00000017754	Pltp	0.914122	8.11612e-40	2.32046e-38	2323.87	2091.2	2318.74	2197.05	2143.09	4301.6	3649.49	4902.43	3874.16	4141.24
ENSMUSG00000017756	Slc12a7	0.82137	6.86024e-13	4.73226e-12	236.879	171.307	224.884	212.481	176.656	383.099	366.121	383.745	280.78	392.076
ENSMUSG00000017760	Ctsa	1.63544	3.9808e-256	1.96588e-253	2350.41	2212.37	2455.49	2195.99	2192.55	6843.99	6795.79	7668.11	6825.9	7310.09
ENSMUSG00000017765	Slc12a4	0.586593	5.69204e-30	1.04904e-28	549.314	560.926	563.223	563.074	537.034	844.782	815.206	867.301	801.795	835.112
ENSMUSG00000017774	Myo1c	0.845371	3.15876e-25	4.65966e-24	386.971	396.931	373.794	326.158	379.558	678.684	631.243	767.489	583.861	687.433
ENSMUSG00000017830	Dhx58	1.75742	7.07142e-26	1.08284e-24	44.9253	43.8713	42.5456	32.9345	50.4731	165.206	119.936	120.162	171.306	150.799
ENSMUSG00000017861	Mybl2	1.20286	0.00313016	0.00808455	11.2313	6.26732	9.11692	4.24961	8.0757	18.7531	11.7231	18.412	11.1501	30.1597
ENSMUSG00000017943	Gdap1l1	-0.516691	2.89007e-17	2.69174e-16	1171.12	1228.4	1146.71	1264.26	1071.04	842.103	818.813	730.665	874.778	844.472
ENSMUSG00000017969	Ptgis	0.624072	1.10791e-05	4.09349e-05	215.437	150.416	231.975	174.234	198.864	282.189	257.908	339.168	237.194	381.676
ENSMUSG00000018008	Cyth4	2.99121	1.21034e-218	4.3114e-216	131.713	160.861	109.403	125.364	126.183	907.293	1018.11	1149.3	1038.99	1081.59
ENSMUSG00000018102	Hist1h2bc	0.510035	1.66302e-14	1.28005e-13	696.343	688.361	770.887	688.437	727.822	901.935	945.963	1065.96	1073.45	1104.47
ENSMUSG00000018126	Baiap2l2	2.5637	2.7258e-08	1.31096e-07	5.10515	1.04455	3.03897	9.56163	1.00946	20.5391	29.7586	20.3501	18.2457	27.0397
ENSMUSG00000018168	Ikzf3	1.96574	0.00239037	0.00632031	1.02103	5.22277	2.02598	3.18721	0	6.25103	10.8213	5.81431	7.09553	14.5599
ENSMUSG00000018169	Mfng	1.29506	1.84084e-20	2.10857e-19	67.388	55.3614	67.8704	62.6818	79.7475	128.593	176.748	166.677	175.361	171.598
ENSMUSG00000018293	Pfn1	0.693793	1.50036e-35	3.61433e-34	2113.53	2013.9	2156.66	2078.06	2018.93	2898.69	3353.71	3458.55	3465.66	3620.2
ENSMUSG00000018339	Gpx3	1.19289	5.36679e-30	9.8994e-29	523.789	414.688	554.106	499.329	466.372	932.297	1038.85	1117.32	1102.85	1432.07
ENSMUSG00000018341	Il12rb2	4.62026	1.96517e-14	1.50356e-13	2.04206	1.04455	3.03897	1.0624	0	40.1852	28.8568	48.4526	28.3821	31.1997
ENSMUSG00000018381	Abi3	2.2618	2.36283e-88	2.1482e-86	64.3249	72.0742	67.8704	60.557	81.7665	317.017	300.292	354.673	334.504	358.796
ENSMUSG00000018470	Kcnab3	-0.591151	1.43531e-26	2.25672e-25	1965.48	2212.37	1885.18	1879.39	2111.8	1351.12	1305.77	1249.11	1405.93	1363.43
ENSMUSG00000018500	Adora2b	0.703138	3.73446e-19	3.9296e-18	211.353	195.332	196.52	228.417	212.997	334.877	333.657	334.323	343.627	354.637
ENSMUSG00000018548	Trim37	-0.577129	5.48831e-46	1.90791e-44	6779.64	7139.53	6477.07	6750.51	7159.11	4904.38	4628.82	4388.84	4535.06	4534.36
ENSMUSG00000018566	Slc2a4	1.06535	7.95392e-37	2.02141e-35	207.269	179.663	218.806	211.418	223.091	392.922	435.558	464.176	419.65	466.955
ENSMUSG00000018589	Glra2	-0.631757	8.85374e-12	5.63677e-11	295.078	333.213	253.248	284.724	320	193.782	184.864	201.563	181.443	197.598
ENSMUSG00000018593	Sparc	0.55596	5.31219e-28	8.9549e-27	26776.5	27314	28262.5	26186.1	27264.6	37057	36520.1	44326.4	40714.2	41039
ENSMUSG00000018634	Crhr1	-0.638854	7.99101e-11	4.70943e-10	217.479	256.96	242.105	233.729	247.318	165.206	164.123	126.946	154.074	158.078
ENSMUSG00000018654	Ikzf1	2.46521	4.5045e-113	5.82609e-111	81.6824	68.9406	82.0523	88.1795	94.8895	432.214	445.478	461.269	423.705	535.595
ENSMUSG00000018672	Copz2	1.09123	2.4431e-23	3.25094e-22	144.986	118.035	145.871	131.738	115.079	257.185	274.14	303.313	244.289	319.277
ENSMUSG00000018698	Lhx1	-0.585308	1.62029e-05	5.88456e-05	98.0189	109.678	96.2342	111.552	114.069	71.4404	63.1243	64.9265	71.969	82.1592
ENSMUSG00000018752	Tnfsfm13	1.05441	0.00306942	0.00793994	10.2103	6.26732	12.1559	7.43682	7.06624	16.9671	13.5266	16.4739	20.273	22.8798
ENSMUSG00000018774	Cd68	5.0419	0	0	104.145	112.812	113.455	118.989	95.8989	3257.68	3474.54	3892.68	3511.28	3816.76
ENSMUSG00000018819	Lsp1	2.12654	3.05826e-36	7.59462e-35	122.524	87.7425	129.663	80.7426	101.956	378.634	399.487	577.555	342.613	586.554
ENSMUSG00000018865	Sult4a1	-0.617924	6.93167e-34	1.53692e-32	10663.6	10723.4	11035.5	10529.5	9865.48	6929.72	7009.51	6212.59	7601.34	6663.21
ENSMUSG00000018899	Irf1	1.62906	5.42104e-35	1.27482e-33	136.818	89.8317	85.0913	113.677	125.173	296.478	302.095	357.58	401.404	347.357
ENSMUSG00000018920	Cxcl16	2.61467	5.23975e-92	5.0602e-90	148.049	92.9653	136.754	94.5539	128.202	712.618	628.538	861.487	652.789	827.832
ENSMUSG00000018924	Alox15	3.33651	0.00646483	0.0157518	1.02103	1.04455	1.01299	0	0	2.67901	0.901776	2.90716	1.01365	23.9198
ENSMUSG00000018927	Ccl6	2.90691	4.95577e-76	3.67522e-74	79.6404	90.8762	86.1043	60.557	112.05	533.124	682.645	639.574	506.824	861.112
ENSMUSG00000018930	Ccl4	6.50985	6.99482e-31	1.35464e-29	1.02103	1.04455	2.02598	2.12481	1.00946	117.877	112.722	138.574	129.747	159.118
ENSMUSG00000018931	Natd1	0.535464	7.77465e-10	4.26067e-09	368.592	429.312	310.988	328.283	367.444	528.659	486.057	556.236	483.51	561.594
ENSMUSG00000018932	Map2k3	0.64066	5.75306e-15	4.5841e-14	262.405	250.693	221.845	236.916	229.148	350.058	364.318	409.909	350.722	398.316
ENSMUSG00000018983	E2f2	1.07083	0.000430677	0.00128124	25.5258	15.6683	27.3508	32.9345	24.2271	40.1852	41.4817	38.7621	43.5868	100.879
ENSMUSG00000019055	Plod1	0.646634	1.12807e-29	2.04436e-28	1042.47	1012.17	990.706	914.729	901.45	1435.06	1423.9	1624.13	1568.11	1563.1
ENSMUSG00000019082	Slc25a22	-0.503758	1.7129e-22	2.18553e-21	1508.06	1720.38	1532.66	1649.91	1563.66	1163.59	1163.29	1066.93	1063.32	1164.79
ENSMUSG00000019088	Dnase1l1	2.07441	2.79707e-54	1.29867e-52	69.4301	49.094	70.9094	61.6194	64.6056	269.687	275.944	291.685	208.811	283.917
ENSMUSG00000019102	Aldh3a1	1.16646	1.51119e-05	5.516e-05	21.4416	17.7574	28.3638	13.8112	25.2366	45.5432	57.7137	62.9884	27.3685	45.7596
ENSMUSG00000019122	Ccl9	2.05181	4.38232e-48	1.63614e-46	73.5142	66.8515	74.9614	45.6833	66.6245	259.864	259.712	287.808	225.03	328.637
ENSMUSG00000019139	Isyna1	0.799315	4.03332e-07	1.74911e-06	834.182	709.252	718.211	628.943	744.983	1135.9	1432.92	1516.57	865.655	1375.91
ENSMUSG00000019146	Cacng2	-0.615199	2.33697e-16	2.05338e-15	1808.24	2009.72	1587.36	1734.9	1846.31	1293.96	1073.11	1175.46	1287.33	1035.83
ENSMUSG00000019230	Lhx9	-1.01307	0.0106082	0.024855	11.2313	13.5792	11.1429	14.8736	15.1419	8.03704	4.50888	5.81431	7.09553	7.27993
ENSMUSG00000019297	Nop9	0.568125	1.81653e-11	1.12775e-10	178.68	212.044	211.715	203.981	192.807	272.366	293.979	306.22	302.067	307.837
ENSMUSG00000019301	Hsd17b1	1.35333	0.00226505	0.00601164	8.16824	6.26732	4.05197	5.31202	4.03785	10.7161	13.5266	22.2882	16.2184	8.31992
ENSMUSG00000019320	Noxo1	0.509259	0.00568448	0.0140011	45.9464	39.6931	34.4417	35.0593	41.388	60.7243	53.2048	65.8955	49.6687	49.9195
ENSMUSG00000019326	Aoc3	1.12414	2.93322e-05	0.000102949	44.9253	28.203	33.4287	25.4977	29.2744	54.4733	51.4013	74.617	50.6824	121.679
ENSMUSG00000019359	Gdpd2	0.917187	1.96255e-30	3.72439e-29	204.206	222.49	220.832	229.479	212.997	413.461	371.532	397.311	449.046	428.476
ENSMUSG00000019370	Calm3	-0.530632	2.48529e-46	8.7242e-45	28195.8	30891.6	28166.2	28106.9	28807	19794.3	19602.8	19053.5	20907.5	20445.2
ENSMUSG00000019437	Tlcd1	-0.511512	1.09655e-16	9.82558e-16	617.723	707.163	728.341	641.692	673.312	475.078	467.12	487.433	471.346	461.755
ENSMUSG00000019461	Plscr3	0.505752	2.49853e-10	1.41936e-09	300.183	241.292	301.872	295.348	261.451	397.387	382.353	423.476	408.5	376.476
ENSMUSG00000019487	Trip10	0.65087	1.21476e-09	6.55624e-09	178.68	167.129	175.248	130.676	170.599	236.646	226.346	288.777	276.726	265.197
ENSMUSG00000019528	Gyg	0.585722	2.03802e-35	4.8825e-34	1021.03	988.148	1098.08	1010.35	969.084	1460.96	1545.64	1550.48	1486.01	1593.26
ENSMUSG00000019539	Rcn3	1.11875	5.04019e-17	4.60161e-16	337.961	248.604	344.417	205.044	282.65	542.947	577.137	727.758	526.083	709.273
ENSMUSG00000019564	Arid3a	0.941617	8.02424e-09	4.06241e-08	50.0305	51.1831	40.5197	59.4946	51.4826	91.9795	82.9634	87.2147	104.406	119.599
ENSMUSG00000019699	Akt3	-0.500917	4.96474e-27	8.01478e-26	2267.71	2091.2	2152.61	2181.11	2148.14	1688.67	1525.81	1476.84	1465.73	1499.67
ENSMUSG00000019767	Ccdc170	1.18907	0.001775	0.00479594	8.16824	8.35643	4.05197	9.56163	7.06624	16.0741	13.5266	20.3501	22.3002	12.4799
ENSMUSG00000019773	Fbxo5	0.660936	0.00269457	0.00705255	37.7781	30.2921	29.3768	22.3105	36.3407	58.0453	61.3208	43.6073	36.4913	46.7995
ENSMUSG00000019775	Rgs17	-0.591577	9.62342e-37	2.43715e-35	2482.12	2407.7	2426.11	2438.22	2525.68	1812.8	1627.71	1584.4	1585.34	1533.98
ENSMUSG00000019779	Frk	0.926337	0.00155631	0.0042521	12.2524	13.5792	19.2468	9.56163	16.1514	25.0041	26.1515	23.2572	23.3139	37.4396
ENSMUSG00000019785	Clvs2	-0.531107	1.1038e-20	1.27645e-19	678.985	694.628	690.86	709.685	707.633	494.725	520.325	458.362	463.237	470.075
ENSMUSG00000019817	Plagl1	-0.524856	4.22373e-14	3.16256e-13	933.222	850.267	853.952	924.291	840.882	619.745	707.894	543.638	587.916	597.994
ENSMUSG00000019823	Mical1	0.748516	2.89617e-09	1.52007e-08	277.72	183.842	280.599	257.102	187.76	334.877	413.915	441.888	430.8	373.356
ENSMUSG00000019828	Grm1	-0.647911	7.282e-19	7.51333e-18	681.027	735.366	613.873	675.688	690.472	471.506	477.04	390.528	410.527	414.956
ENSMUSG00000019832	Rab32	2.70865	6.92692e-98	7.41454e-96	58.1987	60.5841	54.7015	48.8705	53.5015	329.519	366.121	362.425	315.244	431.596
ENSMUSG00000019838	Slc16a10	2.11548	2.67712e-37	6.98333e-36	30.6309	39.6931	30.3897	30.8097	29.2744	141.988	123.543	142.451	124.679	164.318
ENSMUSG00000019846	Lama4	0.876777	4.38172e-09	2.26476e-08	281.804	185.931	238.053	186.983	200.883	402.745	352.595	563.019	333.49	356.717
ENSMUSG00000019848	Popdc3	-0.65924	0.0019426	0.00520993	99.0399	69.9851	131.689	95.6163	76.7192	60.7243	74.8474	37.793	76.0236	49.9195
ENSMUSG00000019850	Tnfaip3	1.97506	2.48771e-49	9.73973e-48	62.2829	58.495	54.7015	63.7442	56.5299	238.432	201.998	261.644	199.689	261.037
ENSMUSG00000019851	Perp	0.680609	0.00419959	0.0106083	390.034	241.292	305.923	206.106	268.517	392.029	568.119	514.567	277.739	510.635
ENSMUSG00000019852	Arfgef3	-0.565287	1.27193e-19	1.37297e-18	1510.1	1451.93	1440.47	1620.16	1596.97	1090.36	1129.02	1020.41	1004.52	900.631
ENSMUSG00000019865	Nmbr	-0.610087	0.00040907	0.00122164	73.5142	61.6287	62.8055	61.6194	67.634	51.7943	45.9906	37.793	35.4777	42.6396
ENSMUSG00000019866	Crybg1	1.11945	3.24595e-09	1.69628e-08	58.1987	35.5148	46.5976	29.7473	40.3785	95.5515	81.1599	110.472	73.9963	96.7191
ENSMUSG00000019872	Smpdl3a	0.847172	4.67938e-27	7.55972e-26	719.826	642.401	650.341	726.684	597.602	1173.41	1098.36	1272.37	1074.47	1385.27
ENSMUSG00000019874	Fabp7	1.75274	1.26968e-74	9.07532e-73	357.361	389.619	464.963	502.517	379.558	1167.16	1463.58	1466.18	1404.92	1554.78
ENSMUSG00000019876	Pkib	0.565502	8.79954e-09	4.43735e-08	189.912	160.861	216.78	242.228	196.845	290.227	293.077	314.942	299.026	292.237
ENSMUSG00000019891	Dcbld1	-0.712006	3.42872e-13	2.41657e-12	308.351	291.431	353.534	304.91	323.028	218.786	178.552	182.182	219.962	165.358
ENSMUSG00000019899	Lama2	0.967307	8.5543e-16	7.19058e-15	312.435	258.005	327.196	270.913	269.527	526.873	550.985	758.768	497.701	477.355
ENSMUSG00000019906	Lin7a	-0.720107	8.44562e-06	3.16296e-05	124.566	142.059	96.2342	114.74	134.259	83.0494	73.9457	74.617	90.2146	48.8795
ENSMUSG00000019916	P4ha1	0.780339	1.84007e-34	4.19988e-33	712.679	699.851	743.536	655.503	693.501	1152.87	1121.81	1155.11	1217.39	1377.99
ENSMUSG00000019917	45910	0.574069	7.03233e-14	5.19393e-13	218.5	221.445	226.91	228.417	219.053	320.589	330.952	338.199	316.258	353.597
ENSMUSG00000019920	Lims1	0.504172	3.9103e-19	4.10468e-18	976.105	866.98	916.757	947.664	878.232	1226.1	1344.55	1373.15	1197.12	1363.43
ENSMUSG00000019929	Dcn	1.35018	5.38326e-09	2.76075e-08	2910.96	1750.67	3128.12	1835.83	2058.29	5345.53	4829.91	8350.32	5872.06	5390.27
ENSMUSG00000019936	Epyc	3.37738	0.000204648	0.000639643	3.06309	0	1.01299	0	2.01893	13.3951	5.41066	36.824	6.08189	2.07998
ENSMUSG00000019942	Cdk1	2.14218	3.21543e-20	3.60517e-19	12.2524	28.203	27.3508	16.9985	14.1325	80.3704	72.1421	94.9671	109.474	80.0792
ENSMUSG00000019960	Dusp6	0.608611	1.35091e-24	1.93756e-23	472.737	456.47	475.093	475.957	455.268	737.622	740.358	646.358	702.458	733.193
ENSMUSG00000019978	Epb41l2	0.839876	2.64406e-148	4.86888e-146	2602.61	2518.42	2546.66	2513.65	2614.51	4481.1	4590.04	4700.87	4424.57	4710.11
ENSMUSG00000019979	Apaf1	0.712837	6.72602e-14	4.97108e-13	148.049	144.148	137.767	176.359	146.372	260.757	253.399	247.108	232.125	238.158
ENSMUSG00000019988	Nedd1	0.77394	1.77357e-11	1.10235e-10	114.355	97.1435	100.286	96.6787	98.9273	171.457	176.748	200.594	154.074	164.318
ENSMUSG00000019997	Ctgf	0.618206	0.000562913	0.00164602	1244.64	902.495	978.55	640.629	971.103	1361.83	1456.37	1415.78	1203.2	1835.58
ENSMUSG00000020007	Il20ra	-1.21008	0.00134564	0.00371955	24.5047	22.9802	16.2079	18.0609	14.1325	11.6091	2.70533	6.78336	10.1365	10.3999
ENSMUSG00000020009	Ifngr1	1.39885	9.05035e-92	8.70155e-90	510.515	401.109	538.912	495.08	503.722	1235.03	1243.55	1337.29	1280.24	1366.55
ENSMUSG00000020010	Vnn3	3.52547	4.62131e-08	2.17399e-07	2.04206	4.17822	0	0	1.00946	12.5021	16.232	15.5048	18.2457	20.7998
ENSMUSG00000020042	Btbd11	-0.555182	1.99946e-18	2.00029e-17	991.42	1171.99	1009.95	1144.21	1113.44	780.486	770.117	672.522	752.126	718.633
ENSMUSG00000020044	Timp3	0.561658	1.13088e-21	1.3774e-20	6041.44	5113.09	5264.52	5254.65	5509.65	7924.52	7629.93	9095.52	7488.83	7984
ENSMUSG00000020053	Igf1	2.03455	6.03082e-73	4.17336e-71	351.234	294.564	355.56	302.785	392.681	1297.54	1234.53	1596.03	1126.16	1701.42
ENSMUSG00000020057	Dram1	2.183	1.60958e-16	1.4287e-15	9.18927	13.5792	15.1949	18.0609	20.1893	58.0453	48.6959	93.029	65.8871	81.1192
ENSMUSG00000020075	Ddx21	0.642322	9.22852e-28	1.54014e-26	408.412	463.782	423.43	462.145	454.258	667.967	682.645	696.748	689.28	716.553
ENSMUSG00000020077	Srgn	1.42067	2.02707e-43	6.48691e-42	371.655	319.634	383.924	296.41	339.179	777.807	886.446	970.99	818.014	1130.47
ENSMUSG00000020092	Pald1	1.2826	1.70208e-81	1.40626e-79	270.573	288.297	298.833	296.41	294.763	668.86	704.287	723.882	665.966	763.353
ENSMUSG00000020096	Tbata	4.07835	0.000240884	0.000744017	0	0	0	0	1.00946	3.57202	7.21421	5.81431	3.04094	4.15996
ENSMUSG00000020097	Sgpl1	1.68218	2.58266e-168	6.23539e-166	742.289	698.807	713.146	772.367	666.245	2298.59	2125.49	2579.62	2198.6	2326.46
ENSMUSG00000020100	Slc29a3	0.508695	4.48566e-23	5.90005e-22	933.222	992.326	888.394	882.857	917.601	1352.01	1207.48	1366.36	1323.82	1316.63
ENSMUSG00000020101	Vsir	1.90151	2.5097e-172	6.41567e-170	481.926	514.965	548.028	507.829	512.807	1717.25	1842.33	2160.99	1841.8	2025.9
ENSMUSG00000020120	Plek	3.17028	0	0	267.51	275.762	237.04	254.977	270.536	2161.07	2367.16	2618.38	2125.62	2483.5
ENSMUSG00000020122	Egfr	0.91081	1.80602e-18	1.81345e-17	226.669	209.955	210.702	206.106	207.949	377.741	394.076	508.752	359.845	354.637
ENSMUSG00000020123	Avpr1a	-0.684887	0.00490854	0.012251	40.8412	44.9158	34.4417	43.5585	37.3501	29.4692	13.5266	33.9168	21.2866	27.0397
ENSMUSG00000020135	Apc2	-0.703111	1.25487e-22	1.61439e-21	2128.85	2379.49	2111.07	2245.92	2128.96	1338.61	1459.07	1401.25	1461.68	1089.91
ENSMUSG00000020140	Lgr5	-0.511852	3.2132e-11	1.95683e-10	430.875	471.094	462.937	419.649	467.381	352.737	312.916	276.18	304.094	332.797
ENSMUSG00000020143	Dock2	3.17934	4.77467e-200	1.46125e-197	82.7035	68.9406	63.8185	71.181	87.8232	596.527	709.698	733.572	661.912	693.673
ENSMUSG00000020151	Ptprr	-0.775036	1.76489e-14	1.35654e-13	321.625	289.341	360.625	361.217	277.602	175.029	208.31	169.584	191.579	196.558
ENSMUSG00000020173	Cobl	-0.640352	5.48554e-13	3.80816e-12	642.228	482.584	586.522	637.442	500.693	374.169	367.925	334.323	370.995	380.636
ENSMUSG00000020190	Mknk2	0.619527	7.91454e-17	7.13886e-16	600.366	670.604	656.419	644.879	647.065	941.227	928.83	1095.03	864.641	1117.99
ENSMUSG00000020218	Wif1	1.55034	2.43379e-05	8.64255e-05	7.14721	9.40099	15.1949	6.37442	13.123	18.7531	27.9551	31.0097	21.2866	51.9995
ENSMUSG00000020227	Irak3	0.867491	3.15477e-10	1.7833e-09	57.1777	55.3614	63.8185	66.9314	66.6245	98.2305	111.82	121.131	117.583	117.519
ENSMUSG00000020241	Col6a2	1.83679	3.85607e-11	2.3294e-10	578.924	384.396	506.496	321.908	395.709	1252.89	1276.01	1874.15	1013.65	2398.22
ENSMUSG00000020256	Aldh1l2	1.32444	3.30429e-53	1.48652e-51	197.059	199.51	160.053	200.794	225.11	523.301	455.397	474.835	500.742	506.475
ENSMUSG00000020262	Adarb1	-0.535823	1.45658e-22	1.86725e-21	3488.86	4082.12	3384.4	3544.18	3883.4	2619.18	2486.2	2538.92	2644.61	2389.9
ENSMUSG00000020272	Stk10	1.16148	2.34944e-28	4.02294e-27	131.713	150.416	136.754	143.424	166.561	292.906	282.256	364.364	336.531	356.717
ENSMUSG00000020275	Rel	1.25534	6.65774e-22	8.215e-21	95.9769	75.2079	70.9094	70.1186	87.8232	176.815	170.436	220.944	178.402	210.078
ENSMUSG00000020280	Pus10	0.508785	9.48116e-07	3.96719e-06	129.671	143.104	143.845	150.861	164.542	194.675	207.409	223.851	185.497	230.878
ENSMUSG00000020282	Rhbdf1	0.933543	1.38571e-28	2.3992e-27	255.258	260.094	289.716	234.791	258.422	455.432	513.111	549.452	441.95	521.035
ENSMUSG00000020297	Nsg2	-0.538268	6.20566e-61	3.37952e-59	5279.75	5356.47	5419.51	5663.67	5342.08	3790.8	3713.52	3565.14	3727.18	3837.56
ENSMUSG00000020310	Madcam1	3.90684	0.000562044	0.00164369	1.02103	0	0	0	0	5.35803	1.80355	4.84526	5.06824	4.15996
ENSMUSG00000020312	Shc2	-0.533962	1.55451e-05	5.66457e-05	535.02	391.708	590.574	559.886	394.7	311.659	362.514	301.375	404.445	327.597
ENSMUSG00000020325	Fstl3	0.738299	4.08993e-08	1.93238e-07	95.9769	88.7871	81.0393	81.805	63.5961	120.556	124.445	146.327	150.02	145.599
ENSMUSG00000020330	Hmmr	1.65241	4.64439e-08	2.1839e-07	6.12618	13.5792	11.1429	8.49923	10.0946	33.9342	31.5622	28.1025	26.3548	35.3597
ENSMUSG00000020334	Slc22a4	0.924492	2.80799e-59	1.45274e-57	488.053	499.297	529.795	542.888	464.353	993.021	949.571	977.773	961.952	905.831
ENSMUSG00000020340	Cyfip2	-0.581796	6.73609e-30	1.23831e-28	11657.1	12426	11002.1	11852.2	11688.6	8600.53	8083.52	7448.13	7915.57	7116.65
ENSMUSG00000020363	Gfpt2	1.30618	1.1895e-34	2.75257e-33	116.397	92.9653	103.325	101.991	116.088	247.362	284.961	279.087	233.139	268.317
ENSMUSG00000020366	Mapk9	-0.501438	6.77082e-30	1.24364e-28	6833.76	6975.53	6504.42	6559.28	6770.47	5259.8	4743.34	4512.87	4662.78	4582.2
ENSMUSG00000020372	Rack1	0.76583	4.40748e-35	1.03872e-33	3582.8	3504.48	3877.73	3491.06	3732.99	5632.18	6350.31	6074.99	5712.92	7161.37
ENSMUSG00000020377	Ltc4s	1.32146	6.77682e-16	5.73298e-15	36.7571	47.0049	49.6366	38.2465	67.634	109.84	116.329	133.729	113.529	125.839
ENSMUSG00000020385	Clk4	0.511545	7.80139e-14	5.74437e-13	588.113	597.485	597.665	497.205	619.81	768.877	910.794	803.344	834.232	818.472
ENSMUSG00000020388	Pdlim4	1.504	4.62935e-91	4.4119e-89	185.828	221.445	206.65	193.357	185.741	552.77	561.807	591.122	538.247	571.994
ENSMUSG00000020393	Kremen1	0.533034	1.89187e-13	1.35895e-12	359.403	300.832	329.222	314.471	300.82	469.72	441.87	499.062	447.019	464.875
ENSMUSG00000020399	Havcr2	2.72192	2.04749e-161	4.53979e-159	96.9979	82.5198	91.1692	95.6163	108.012	572.416	629.44	720.975	604.134	604.234
ENSMUSG00000020420	Zfp607a	1.414	2.99841e-05	0.000105204	9.18927	9.40099	11.1429	4.24961	11.1041	25.8971	16.232	23.2572	25.3412	30.1597
ENSMUSG00000020423	Btg2	0.829872	2.16494e-10	1.23567e-09	243.005	231.891	162.079	159.36	235.205	317.91	339.068	401.187	345.654	431.596
ENSMUSG00000020431	Adcy1	-0.690473	2.73719e-23	3.63326e-22	2716.96	2932.06	2371.41	2659.2	3020.31	1922.64	1661.07	1708.44	1577.24	1617.18
ENSMUSG00000020432	Tcn2	1.07733	5.74035e-46	1.98935e-44	847.455	720.742	795.198	655.503	728.832	1493.1	1488.83	1652.23	1475.87	1802.3
ENSMUSG00000020436	Gabrg2	-0.569314	2.54327e-26	3.95582e-25	2643.45	2510.06	2708.74	2699.57	2671.04	2031.59	1771.99	1680.34	1755.64	1674.38
ENSMUSG00000020437	Myo1g	2.57867	2.73621e-22	3.46072e-21	11.2313	16.7129	14.1819	13.8112	13.123	74.1194	62.2226	86.2456	66.9007	123.759
ENSMUSG00000020467	Efemp1	1.45354	1.33784e-08	6.64606e-08	451.295	251.738	415.327	271.975	340.189	985.877	954.079	1335.35	553.452	911.031
ENSMUSG00000020472	Zkscan17	0.748015	5.55702e-23	7.2478e-22	279.762	273.673	225.897	251.79	261.451	429.535	422.933	466.114	427.759	424.316
ENSMUSG00000020473	Aebp1	1.21581	5.68265e-17	5.16862e-16	2343.26	1774.7	2054.35	1642.48	1917.98	4850.8	3928.14	5618.56	3570.07	4639.39
ENSMUSG00000020493	Prr11	0.917055	2.63542e-05	9.31292e-05	31.6519	26.1139	26.3378	20.1857	17.1609	47.3292	45.0888	43.6073	49.6687	43.6796
ENSMUSG00000020521	Rnft1	0.691508	2.61397e-17	2.44402e-16	261.384	223.535	270.469	244.353	232.176	358.988	392.273	434.135	398.363	407.676
ENSMUSG00000020534	Shmt1	0.655755	0.000105899	0.000344938	42.8833	43.8713	43.5586	39.3089	49.4637	65.1893	80.2581	61.0503	63.8598	74.8793
ENSMUSG00000020538	Srebf1	0.874106	7.77047e-79	6.18478e-77	1439.65	1551.16	1450.6	1453.37	1429.4	2503.99	2636.79	2827.69	2842.27	2615.57
ENSMUSG00000020573	Pik3cg	2.2786	5.03489e-76	3.72119e-74	86.7876	65.8069	68.8834	73.3058	79.7475	311.659	348.987	377.93	343.627	437.836
ENSMUSG00000020583	Matn3	1.36154	0.000171865	0.00054438	7.14721	9.40099	9.11692	6.37442	19.1798	31.2552	20.7409	19.381	21.2866	39.5196
ENSMUSG00000020585	Laptm4a	0.6767	1.4122e-47	5.22753e-46	7886.44	7000.6	8026.95	7448.51	7544.72	11962.7	11755.6	12782.8	11341.7	12754.4
ENSMUSG00000020592	Sdc1	0.576022	0.0014019	0.00386622	129.671	82.5198	138.78	108.365	84.7949	125.021	166.829	157.955	136.842	225.678
ENSMUSG00000020605	Hs1bp3	0.661771	2.75004e-20	3.10257e-19	307.33	325.901	272.495	299.598	274.574	477.757	473.433	488.402	447.019	452.396
ENSMUSG00000020635	Fkbp1b	-0.730168	9.01158e-08	4.13194e-07	618.744	433.49	643.25	662.94	439.116	320.589	387.764	267.458	397.35	313.037
ENSMUSG00000020641	Rsad2	2.79143	1.05246e-28	1.83245e-27	33.694	24.0247	43.5586	27.6225	23.2176	235.753	171.338	111.441	312.203	223.598
ENSMUSG00000020649	Rrm2	1.61	1.44804e-10	8.35683e-10	30.6309	24.0247	28.3638	48.8705	34.3217	86.6215	78.4545	89.1528	83.1191	170.558
ENSMUSG00000020653	Klf11	0.563636	3.09716e-07	1.35846e-06	140.902	123.257	117.507	103.053	138.296	168.778	198.391	190.903	179.416	184.078
ENSMUSG00000020668	Kif3c	-0.53294	3.46825e-36	8.59312e-35	4159.68	4121.81	4202.9	4229.43	4218.54	3049.61	2895.6	2860.64	3041.96	2615.57
ENSMUSG00000020672	Sntg2	1.63035	4.22586e-15	3.39711e-14	20.4206	24.0247	21.2728	20.1857	25.2366	85.7284	69.4368	64.9265	58.7916	64.4794
ENSMUSG00000020689	Itgb3	0.690088	6.63157e-06	2.51874e-05	56.1567	69.9851	54.7015	72.2434	71.6718	93.7655	100.999	109.503	90.2146	129.999
ENSMUSG00000020695	Mrc2	1.42233	6.25596e-11	3.71612e-10	309.372	233.98	276.547	182.733	266.498	676.005	709.698	908.971	416.609	690.553
ENSMUSG00000020701	Tmem132e	-0.505659	8.50048e-06	3.18076e-05	652.438	498.252	671.613	745.807	470.41	425.07	422.031	394.404	475.401	423.276
ENSMUSG00000020707	Rnf135	0.775882	6.85727e-11	4.06109e-10	90.8717	83.5643	105.351	103.053	95.8989	155.383	143.382	180.244	164.211	177.838
ENSMUSG00000020709	Adap2	1.90549	1.25409e-48	4.764e-47	53.0936	56.4059	51.6626	47.8081	54.511	204.498	194.784	219.975	191.579	175.758
ENSMUSG00000020715	Ern1	0.592444	1.4309e-09	7.67893e-09	179.701	198.465	183.351	180.609	168.58	292.906	238.069	295.561	245.303	301.597
ENSMUSG00000020728	Cep112	0.633421	0.000664906	0.0019238	33.694	29.2475	37.4807	35.0593	37.3501	58.9383	55.0084	54.2669	52.7097	46.7995
ENSMUSG00000020732	Rab37	-0.73063	1.99804e-30	3.78843e-29	1188.48	1214.82	1166.97	1252.57	1285.05	812.634	716.01	730.665	785.577	633.354
ENSMUSG00000020734	Grin2c	-0.881696	1.57076e-25	2.35063e-24	360.424	384.396	359.612	315.534	331.104	178.601	196.587	198.656	190.566	186.158
ENSMUSG00000020743	Mif4gd	0.653913	5.59161e-24	7.74796e-23	366.55	347.837	353.534	313.409	346.246	518.836	534.753	550.421	555.479	561.594
ENSMUSG00000020766	Galk1	0.630325	2.60111e-12	1.71896e-11	158.26	152.505	172.209	171.047	174.637	263.436	237.167	274.242	246.316	262.077
ENSMUSG00000020773	Trim47	0.982329	2.89166e-12	1.90287e-11	89.8507	85.6534	119.533	93.4915	94.8895	189.317	182.159	204.47	144.952	235.038
ENSMUSG00000020785	Camkk1	-0.536084	3.72112e-23	4.90632e-22	2874.2	3427.18	2929.57	2959.86	3044.54	2169.11	2144.42	1949.73	2198.6	2043.58
ENSMUSG00000020799	Tekt1	0.851074	5.65637e-05	0.000191415	23.4837	35.5148	26.3378	42.4961	24.2271	49.1153	46.8924	60.0812	56.7643	61.3594
ENSMUSG00000020802	Ube2o	-0.595626	6.06976e-38	1.6163e-36	2920.15	3082.48	2811.05	2888.67	2840.63	2035.16	1901.85	1890.62	2027.3	1765.9
ENSMUSG00000020805	Slc13a5	-0.651883	3.42822e-07	1.49822e-06	113.334	132.658	119.533	110.49	126.183	84.8354	79.3563	74.617	76.0236	67.5993
ENSMUSG00000020806	Rhbdf2	1.7865	3.20586e-27	5.22582e-26	44.9253	42.8267	47.6106	50.9954	34.3217	123.235	136.168	188.965	145.965	167.438
ENSMUSG00000020808	Pimreg	2.76485	8.80558e-10	4.80262e-09	3.06309	4.17822	4.05197	8.49923	0	25.8971	20.7409	19.381	35.4777	32.2397
ENSMUSG00000020810	Cygb	-0.525928	2.53354e-31	5.00922e-30	1681.64	1765.3	1748.42	1721.09	1679.75	1221.63	1089.35	1228.76	1244.76	1187.67
ENSMUSG00000020812	1810032O08Rik	0.545884	0.00441933	0.0111246	34.715	31.3366	44.5716	33.9969	28.265	48.2223	51.4013	53.2979	49.6687	49.9195
ENSMUSG00000020828	Pld2	0.703764	2.03713e-29	3.63796e-28	426.791	392.752	398.106	364.404	374.511	647.428	621.324	651.203	659.885	607.354
ENSMUSG00000020836	Coro6	-0.654692	1.37322e-14	1.06263e-13	638.144	737.455	615.899	673.564	595.583	431.321	413.014	409.909	473.373	342.157
ENSMUSG00000020838	Slc6a4	1.84653	0.0175245	0.0390995	1.02103	4.17822	1.01299	1.0624	0	3.57202	5.41066	6.78336	5.06824	5.19995
ENSMUSG00000020844	Nxn	0.614538	1.25139e-23	1.69629e-22	563.609	567.193	632.107	564.136	566.308	815.313	899.973	882.806	861.6	973.43
ENSMUSG00000020865	Abcc3	3.33635	2.82381e-78	2.22314e-76	25.5258	19.8465	29.3768	40.3713	32.3028	250.934	257.006	364.364	275.712	341.117
ENSMUSG00000020866	Cacna1g	-0.599515	4.1351e-17	3.80083e-16	684.09	815.797	659.458	662.94	769.21	484.902	450.888	491.309	478.442	464.875
ENSMUSG00000020882	Cacnb1	-0.598185	3.83367e-19	4.02814e-18	735.142	833.554	677.691	796.802	758.106	471.506	504.093	506.814	541.288	487.755
ENSMUSG00000020884	Asgr1	0.992804	5.97764e-08	2.7873e-07	49.0095	41.7822	49.6366	31.8721	46.4353	84.8354	90.1776	112.41	66.9007	81.1192
ENSMUSG00000020887	A230052G05Rik	-0.96864	0.0166012	0.0372115	13.2734	16.7129	17.2209	28.6849	7.06624	8.93005	7.21421	7.75241	11.1501	7.27993
ENSMUSG00000020890	Gucy2e	-0.61771	0.000696436	0.00200914	57.1777	60.5841	51.6626	58.4322	61.5772	41.0782	45.9906	31.0097	34.464	35.3597
ENSMUSG00000020891	Alox8	-0.762649	1.13063e-10	6.58643e-10	208.29	238.158	225.897	203.981	273.564	161.634	137.07	142.451	115.556	119.599
ENSMUSG00000020897	Aurkb	3.52496	5.28911e-11	3.15994e-10	2.04206	1.04455	1.01299	3.18721	5.04731	20.5391	22.5444	21.3191	26.3548	51.9995
ENSMUSG00000020901	Pik3r5	2.28541	2.71527e-65	1.60763e-63	40.8412	65.8069	52.6756	60.557	62.5867	280.403	254.301	324.632	256.453	259.997
ENSMUSG00000020904	Cfap52	0.757779	0.000983684	0.00277482	31.6519	28.203	18.2338	28.6849	35.3312	47.3292	38.7764	37.793	55.7506	61.3594
ENSMUSG00000020905	Usp43	1.07054	0.00047135	0.00139479	12.2524	10.4455	13.1689	9.56163	13.123	25.8971	17.1338	28.1025	30.4094	21.8398
ENSMUSG00000020914	Top2a	3.26414	2.44947e-40	7.11559e-39	13.2734	16.7129	18.2338	18.0609	12.1136	111.626	131.659	130.822	156.102	223.598
ENSMUSG00000020917	Acly	-0.535691	1.14672e-22	1.47876e-21	7296.28	7905.19	7524.5	7652.49	7118.73	5269.62	5030.11	4821.03	5892.33	4853.63
ENSMUSG00000020932	Gfap	1.81536	4.14243e-170	1.02285e-167	28950.3	30806	29616.8	36010.2	34293.5	101072	108008	120018	113395	119488
ENSMUSG00000020941	Map3k14	1.02237	3.13011e-12	2.05578e-11	55.1356	59.5396	52.6756	50.9954	51.4826	93.7655	101.901	114.348	113.529	125.839
ENSMUSG00000020953	Coch	1.08927	3.39132e-07	1.48329e-06	75.5562	66.8515	65.8445	81.805	84.7949	168.778	135.266	170.553	84.1327	239.198
ENSMUSG00000020974	Pole2	1.9784	3.7016e-05	0.000127954	3.06309	3.13366	6.07795	2.12481	5.04731	9.82305	20.7409	14.5358	11.1501	20.7998
ENSMUSG00000020990	Cdkl1	-0.75591	1.11325e-16	9.97105e-16	316.519	337.391	300.859	313.409	350.284	225.93	183.061	170.553	192.593	185.118
ENSMUSG00000021003	Galc	0.723206	6.98202e-37	1.77857e-35	680.006	666.425	631.094	725.621	677.349	1082.32	1049.67	1190	1077.51	1182.47
ENSMUSG00000021009	Ptpn21	0.709143	1.38589e-12	9.37255e-12	173.575	138.926	164.105	147.674	162.523	242.897	229.953	290.716	253.412	271.437
ENSMUSG00000021032	Ngb	-0.853811	1.10758e-10	6.45913e-10	205.227	207.866	254.261	246.478	218.044	110.733	142.481	125.008	91.2283	157.038
ENSMUSG00000021061	Sptb	-0.613684	3.87705e-33	8.2431e-32	3410.24	3904.54	3250.69	3458.12	3652.24	2437.9	2240.91	2290.84	2351.66	2228.7
ENSMUSG00000021062	Rab15	-0.549345	2.70407e-30	5.06961e-29	1567.28	1404.93	1499.23	1570.23	1424.35	1022.49	1004.58	1000.06	1073.45	1001.51
ENSMUSG00000021066	Atl1	-0.607093	4.62408e-29	8.14235e-28	2497.44	2557.07	2685.44	2786.68	2485.3	1748.5	1798.14	1516.57	1804.29	1673.34
ENSMUSG00000021068	Nin	0.554818	1.58051e-09	8.46926e-09	229.732	233.98	184.364	226.292	218.044	299.157	313.818	369.209	301.053	321.357
ENSMUSG00000021069	Pygl	1.25993	5.42034e-12	3.50115e-11	127.629	109.678	157.014	171.047	90.8516	290.227	254.301	282.963	276.726	467.995
ENSMUSG00000021087	Rtn1	-0.551044	4.68706e-49	1.81542e-47	13735.9	13559.4	13656.1	14244.7	13108.9	9673.03	9243.21	8707.9	9761.43	9233.03
ENSMUSG00000021090	Lrrc9	0.93188	5.58887e-06	2.14068e-05	20.4206	28.203	27.3508	25.4977	37.3501	49.1153	53.2048	57.1741	56.7643	48.8795
ENSMUSG00000021091	Serpina3n	3.45915	0	0	1624.46	1556.39	1608.63	1692.41	1342.59	15899.9	16576.5	19138.8	17017.1	17411.5
ENSMUSG00000021109	Hif1a	0.669801	9.36235e-75	6.71401e-73	2013.47	1919.89	2081.7	2060	2075.46	3188.92	3305.01	3336.45	3127.1	3189.65
ENSMUSG00000021127	Zfp36l1	1.40326	2.61344e-54	1.216e-52	647.333	550.48	511.561	457.896	619.81	1368.98	1442.84	1694.87	1339.03	1528.79
ENSMUSG00000021136	Smoc1	0.654532	1.64778e-08	8.10795e-08	627.934	529.589	532.834	456.833	537.034	745.659	833.241	1053.36	647.721	946.391
ENSMUSG00000021175	Cdca7l	1.01632	0.000527319	0.00154965	10.2103	24.0247	16.2079	20.1857	10.0946	35.7202	23.4462	28.1025	40.5459	35.3597
ENSMUSG00000021190	Lgmn	0.893895	4.5541e-118	6.1084e-116	4406.77	4174.04	4534.15	4546.02	4126.68	8231.72	7707.48	8401.68	8097.02	8047.44
ENSMUSG00000021194	Chga	-0.52534	7.19534e-19	7.42744e-18	5026.53	5656.26	5355.69	5139.91	5078.61	3680.07	3291.48	3549.64	4191.43	3532.85
ENSMUSG00000021198	Unc79	-0.578404	1.53563e-14	1.18577e-13	454.359	511.831	423.43	497.205	506.75	333.091	333.657	295.561	329.435	309.917
ENSMUSG00000021213	Akr1c13	1.37188	4.48558e-11	2.69992e-10	23.4837	19.8465	34.4417	43.5585	26.246	81.2634	89.2759	74.617	63.8598	71.7593
ENSMUSG00000021239	Vsx2	-0.715995	1.1032e-08	5.52463e-08	131.713	152.505	132.702	148.736	158.486	86.6215	90.1776	75.586	106.433	82.1592
ENSMUSG00000021242	Npc2	1.22553	7.14911e-96	7.36222e-94	2853.78	2838.05	3053.16	2912.05	3037.47	6411.77	6204.22	7315.37	6678.92	7757.28
ENSMUSG00000021250	Fos	0.666895	9.05991e-11	5.31918e-10	191.954	287.252	210.702	242.228	239.243	340.235	413.915	377.93	382.145	344.237
ENSMUSG00000021257	Angel1	-0.529483	3.44807e-09	1.79931e-08	517.662	499.297	587.535	586.447	441.135	342.914	397.683	328.509	392.282	361.916
ENSMUSG00000021273	Fdft1	-1.3489	2.45194e-66	1.48822e-64	3057.99	2868.35	3300.33	3417.75	2860.82	1411.84	1216.5	1020.41	1286.32	1150.23
ENSMUSG00000021280	Exoc3l4	0.529007	7.5253e-06	2.83785e-05	89.8507	98.1881	88.1303	83.9299	85.8043	130.379	123.543	130.822	123.665	135.199
ENSMUSG00000021281	Tnfaip2	3.01344	1.01516e-22	1.31093e-21	34.715	39.6931	42.5456	11.6864	24.2271	237.539	202.9	307.189	184.484	303.677
ENSMUSG00000021298	Gpr132	3.87933	0.000345862	0.00104364	0	2.08911	0	0	0	3.57202	4.50888	9.69052	5.06824	8.31992
ENSMUSG00000021301	Hecw1	-0.66914	1.89339e-30	3.59628e-29	1534.61	1582.5	1484.03	1499.05	1549.53	1074.28	937.847	932.228	1013.65	849.672
ENSMUSG00000021306	Gpr137b	0.678407	5.35532e-31	1.04084e-29	607.513	610.02	649.328	644.879	618.801	961.766	1024.42	1096	913.296	1013.99
ENSMUSG00000021311	Mtr	0.603684	1.16664e-15	9.73126e-15	316.519	278.896	276.547	257.102	260.441	401.852	433.754	443.826	420.664	411.836
ENSMUSG00000021313	Ryr2	-0.652225	1.02924e-14	8.04181e-14	1419.23	1569.96	1252.06	1354.56	1385.99	997.486	916.205	812.065	983.238	731.113
ENSMUSG00000021314	Amph	-0.65957	7.28873e-55	3.45801e-53	3235.65	3307.06	3242.59	3366.76	3366.56	2278.05	2128.19	1977.83	2012.09	2056.06
ENSMUSG00000021319	Sfrp4	3.29517	4.61604e-33	9.77602e-32	74.5352	68.9406	85.0913	48.8705	68.6435	635.819	595.172	1027.19	376.063	764.393
ENSMUSG00000021322	Aoah	3.42491	4.46199e-34	9.99532e-33	12.2524	12.5346	7.09094	3.18721	10.0946	90.1935	74.8474	94.9671	99.3375	127.919
ENSMUSG00000021371	Mcur1	0.830867	2.92455e-40	8.45048e-39	439.043	412.599	390.002	468.52	439.116	776.914	734.046	814.973	751.113	744.633
ENSMUSG00000021379	Id4	0.693556	5.71161e-61	3.11828e-59	2598.52	2295.93	2488.92	2483.9	2507.5	3994.41	3993.97	4224.1	4023.17	3777.24
ENSMUSG00000021384	Susd3	1.80221	1.00551e-17	9.66759e-17	17.3575	28.203	39.5067	27.6225	28.265	80.3704	119.936	93.029	82.1055	116.479
ENSMUSG00000021388	Aspn	0.750576	0.00523132	0.0129775	66.367	57.4505	72.9354	67.9938	64.6056	68.7614	80.2581	72.6789	118.597	215.278
ENSMUSG00000021408	Ripk1	1.24519	7.72217e-35	1.80425e-33	128.65	121.168	115.481	115.802	144.353	300.05	266.024	310.097	279.767	328.637
ENSMUSG00000021411	Pxdc1	1.49439	1.29223e-76	9.74961e-75	153.155	157.728	167.144	160.423	140.315	431.321	451.79	419.599	453.1	437.836
ENSMUSG00000021423	Ly86	2.507	6.203e-45	2.08969e-43	352.255	200.554	384.937	365.467	238.233	1628.84	1728.71	1771.43	1689.75	1943.74
ENSMUSG00000021453	Gadd45g	0.858435	3.11336e-23	4.11247e-22	423.728	488.851	590.574	573.698	439.116	917.116	860.295	954.516	883.901	945.351
ENSMUSG00000021457	Syk	2.66578	1.96323e-90	1.83875e-88	52.0725	54.3168	56.7275	58.4322	74.7002	331.305	339.97	411.847	355.79	444.076
ENSMUSG00000021469	Msx2	0.975156	0.0025163	0.00662829	9.18927	21.9356	10.1299	9.56163	15.1419	23.2181	31.5622	17.4429	32.4367	24.9598
ENSMUSG00000021476	Habp4	-0.515153	4.07995e-34	9.18685e-33	5413.5	6006.19	5467.12	5552.12	5623.72	4030.13	4014.71	3753.14	4127.57	3707.56
ENSMUSG00000021477	Ctsl	1.38589	2.58755e-13	1.84103e-12	3687.96	2176.85	3946.62	3912.83	2327.82	7510.17	8043.85	9689.55	7861.85	8844.07
ENSMUSG00000021485	Mxd3	2.68432	6.94647e-09	3.53406e-08	4.08412	5.22277	4.05197	2.12481	3.02839	13.3951	24.348	27.1335	18.2457	36.3996
ENSMUSG00000021534	1700001L19Rik	-0.56072	0.000336477	0.00101744	91.8927	82.5198	97.2472	104.116	102.965	51.7943	61.3208	64.9265	87.1737	60.3194
ENSMUSG00000021541	Trpc7	-0.746229	0.000403431	0.00120646	58.1987	39.6931	55.7145	58.4322	61.5772	40.1852	27.0533	30.0406	24.3275	41.5996
ENSMUSG00000021556	Golm1	1.66059	5.98416e-151	1.17144e-148	369.613	394.841	415.327	409.025	386.624	1129.65	1265.19	1301.44	1208.27	1342.63
ENSMUSG00000021557	Agtpbp1	-0.526503	2.49774e-22	3.16279e-21	2905.85	2639.59	2744.19	2751.62	2545.86	1877.1	1964.07	1845.07	2051.62	1693.1
ENSMUSG00000021569	Trip13	0.759847	0.0189955	0.0420276	10.2103	10.4455	9.11692	14.8736	11.1041	16.9671	17.1338	23.2572	15.2047	21.8398
ENSMUSG00000021583	Erap1	1.04721	4.74895e-48	1.76695e-46	258.321	263.228	332.261	285.786	286.687	598.313	578.94	586.276	580.82	604.234
ENSMUSG00000021587	Pcsk1	-0.567662	3.83592e-09	1.99213e-08	759.647	687.317	673.639	836.111	714.699	492.046	572.628	407.002	437.896	566.794
ENSMUSG00000021592	Arsk	0.737892	8.93665e-19	9.14671e-18	229.732	197.421	210.702	224.167	198.864	361.667	353.496	351.766	317.272	384.796
ENSMUSG00000021608	Lpcat1	0.625618	1.29698e-26	2.04812e-25	499.284	552.569	557.145	529.077	487.57	795.667	769.215	841.137	797.741	848.632
ENSMUSG00000021609	Slc6a3	-1.74654	0.0194495	0.0429447	5.10515	4.17822	6.07795	3.18721	7.06624	1.78601	2.70533	0	1.01365	2.07998
ENSMUSG00000021613	Hapln1	-0.823266	2.31167e-29	4.11049e-28	491.116	467.96	511.561	497.205	523.911	310.766	277.747	263.582	299.026	255.837
ENSMUSG00000021614	Vcan	0.605065	6.01483e-20	6.6276e-19	526.852	581.817	502.444	565.198	610.725	807.276	873.821	893.466	884.914	778.952
ENSMUSG00000021624	Cd180	4.19351	5.62521e-217	1.94016e-214	36.7571	34.4703	42.5456	37.1841	37.3501	683.149	613.208	794.623	639.612	717.593
ENSMUSG00000021665	Hexb	2.64735	0	0	2666.93	2380.54	2613.52	2813.24	2679.11	15578.5	15204.9	17411	15769.3	18447.3
ENSMUSG00000021670	Hmgcr	-0.89853	2.54641e-31	5.03009e-30	1368.18	1295.25	1542.79	1700.91	1370.85	843.889	779.135	728.727	831.191	719.673
ENSMUSG00000021675	F2rl2	-0.806974	0.000280195	0.000857275	507.452	307.099	465.976	511.016	268.517	226.823	296.684	182.182	225.03	246.478
ENSMUSG00000021676	Iqgap2	1.78671	1.05904e-38	2.91288e-37	114.355	79.3861	103.325	109.428	67.634	289.334	354.398	387.621	307.135	296.397
ENSMUSG00000021685	Otp	-0.515796	5.85867e-05	0.000197675	151.112	172.351	140.806	121.114	139.306	107.161	112.722	93.029	85.1464	108.159
ENSMUSG00000021699	Pde4d	-0.601554	2.76089e-08	1.32754e-07	329.793	364.549	271.482	377.153	372.492	271.473	202.9	227.727	209.825	217.358
ENSMUSG00000021700	Rab3c	-0.733629	4.40777e-70	2.89355e-68	4583.41	4467.56	4277.86	4772.32	4432.55	2906.73	2692.7	2630.01	2622.31	2695.65
ENSMUSG00000021708	Rasgrf2	-0.581428	1.88809e-27	3.10569e-26	2175.82	2322.04	2049.28	2217.24	2254.13	1614.55	1451.86	1495.25	1468.78	1329.11
ENSMUSG00000021709	Erbin	0.808688	5.82807e-49	2.24934e-47	2478.04	2558.11	2625.67	2707	2772.99	4899.92	4569.3	4995.46	4435.72	4115.24
ENSMUSG00000021710	Nln	0.515906	1.25614e-19	1.35794e-18	479.884	523.322	510.548	525.89	565.299	736.729	749.376	734.541	775.44	729.033
ENSMUSG00000021719	Rgs7bp	-0.620709	3.76285e-31	7.386e-30	3239.73	3069.94	3065.31	3384.82	3124.29	2244.12	2052.44	1972.02	2192.52	1865.74
ENSMUSG00000021721	Htr1a	-0.665397	1.52076e-12	1.02464e-11	259.342	263.228	303.897	279.412	288.706	203.605	174.043	172.491	153.061	174.718
ENSMUSG00000021730	Hcn1	-0.561305	1.24733e-19	1.34909e-18	1221.15	1147.96	1184.19	1210.08	1184.1	917.116	835.947	738.418	804.836	730.073
ENSMUSG00000021732	Fgf10	-0.592611	3.8937e-09	2.02069e-08	231.774	233.98	218.806	193.357	238.233	167.885	134.365	149.234	147.993	140.399
ENSMUSG00000021733	Slc4a7	0.566392	2.22297e-09	1.17927e-08	199.101	211	201.585	188.045	219.053	319.696	332.755	316.88	250.371	287.037
ENSMUSG00000021747	4930452B06Rik	-0.528478	6.65613e-07	2.83202e-06	175.617	178.619	170.183	201.857	174.637	139.309	120.838	116.286	133.801	113.359
ENSMUSG00000021754	Map3k1	0.850864	1.90932e-19	2.0347e-18	196.038	154.594	171.196	176.359	202.902	361.667	316.524	323.663	329.435	293.277
ENSMUSG00000021756	Il6st	0.637108	4.7184e-22	5.87206e-21	2837.44	2354.42	2892.09	2938.61	2370.22	4156.04	4048.07	4478.96	4096.15	4048.68
ENSMUSG00000021760	Gpx8	1.54555	5.01784e-40	1.44033e-38	166.428	134.747	179.3	124.301	161.514	383.992	416.621	529.102	417.623	492.955
ENSMUSG00000021763	BC067074	0.869222	2.89109e-05	0.000101536	33.694	29.2475	39.5067	28.6849	29.2744	62.5103	51.4013	78.4932	54.737	45.7596
ENSMUSG00000021765	Fst	1.19164	0.0143981	0.0327222	2.04206	3.13366	14.1819	6.37442	5.04731	12.5021	12.6249	15.5048	8.10918	21.8398
ENSMUSG00000021768	Dusp13	2.49823	0.000332084	0.00100541	3.06309	0	4.05197	0	1.00946	8.03704	6.31243	12.5977	7.09553	12.4799
ENSMUSG00000021806	Nid2	1.46022	1.96398e-31	3.90442e-30	146.007	103.411	127.637	108.365	107.003	330.412	304.8	407.971	299.026	288.077
ENSMUSG00000021822	Plau	4.39397	1.98311e-261	1.07727e-258	41.8622	34.4703	43.5586	42.4961	33.3123	721.548	862.098	878.93	781.522	870.471
ENSMUSG00000021823	Vcl	0.615889	2.02516e-30	3.83317e-29	920.969	871.158	941.069	861.609	828.769	1419.88	1331.02	1442.92	1273.14	1310.39
ENSMUSG00000021835	Bmp4	0.825953	2.97066e-09	1.55654e-08	184.806	126.391	152.962	129.613	123.154	254.506	262.417	251.953	191.579	310.957
ENSMUSG00000021852	Slc35f4	-0.695804	7.03433e-13	4.84773e-12	265.468	239.203	281.612	281.537	240.252	168.778	182.159	156.017	143.938	154.958
ENSMUSG00000021876	Rnase4	1.7008	2.26054e-78	1.79268e-76	644.27	503.475	609.821	490.83	575.394	1664.56	1658.37	2149.36	1715.09	1996.78
ENSMUSG00000021880	Rnase6	1.13779	8.1506e-05	0.000270059	7.14721	19.8465	15.1949	13.8112	16.1514	37.5062	23.4462	28.1025	35.4777	34.3197
ENSMUSG00000021886	Gpr65	3.83826	2.4476e-76	1.83393e-74	14.2944	9.40099	17.2209	21.2481	9.08516	192.889	191.177	237.418	187.525	207.998
ENSMUSG00000021903	Galnt15	1.27903	5.76174e-51	2.40301e-49	390.034	341.569	350.495	275.162	373.501	817.099	767.412	936.104	825.109	857.992
ENSMUSG00000021939	Ctsb	1.63595	2.73419e-160	5.94112e-158	17424.9	16263.7	18086	18388.1	16083.8	49985.9	50237.1	60188.8	50212	57424.1
ENSMUSG00000021947	Cryl1	0.768562	1.76871e-15	1.45632e-14	149.07	150.416	156.001	142.362	158.486	229.502	260.613	283.932	238.207	277.677
ENSMUSG00000021974	Fgf9	-0.609007	6.53626e-18	6.35181e-17	860.729	995.46	846.861	832.924	851.986	645.642	541.066	523.288	589.943	576.154
ENSMUSG00000021983	Atp8a2	-0.692368	2.36744e-28	4.05056e-27	3006.93	3132.62	2746.22	3113.9	2888.07	2066.41	1831.51	1732.66	1947.22	1631.74
ENSMUSG00000021986	Amer2	-0.553638	4.17088e-26	6.42759e-25	1632.63	1589.81	1536.71	1715.78	1736.28	1220.74	1070.41	1105.69	1128.19	1067.03
ENSMUSG00000021990	Spata13	0.607958	1.99237e-11	1.2334e-10	413.517	314.411	421.405	431.336	331.104	543.84	580.744	605.657	628.461	555.355
ENSMUSG00000021991	Cacna2d3	-0.529749	1.04736e-24	1.51116e-23	1693.89	1760.07	1603.57	1694.53	1643.41	1276.1	1125.42	1106.66	1210.3	1094.07
ENSMUSG00000021994	Wnt5a	0.520592	5.69509e-08	2.65783e-07	325.709	312.322	340.365	310.222	301.829	478.65	450.888	556.236	414.582	379.596
ENSMUSG00000021998	Lcp1	1.50408	2.09934e-80	1.69578e-78	755.562	795.95	790.133	806.364	615.772	1935.14	2008.26	2272.43	2044.53	2415.9
ENSMUSG00000022014	Epsti1	3.19599	1.00525e-62	5.64422e-61	24.5047	19.8465	18.2338	14.8736	21.1987	167.885	152.4	177.336	217.934	191.358
ENSMUSG00000022015	Tnfsf11	5.252	1.58189e-24	2.25989e-23	0	2.08911	1.01299	2.12481	4.03785	57.1523	64.9279	75.586	70.9553	85.2792
ENSMUSG00000022026	Olfm4	1.42512	0.000332154	0.00100548	15.3155	16.7129	16.2079	15.936	17.1609	31.2552	76.651	18.412	19.2593	72.7993
ENSMUSG00000022032	Scara5	1.27656	1.98472e-05	7.13653e-05	164.386	123.257	159.04	90.3043	132.24	208.963	274.14	272.304	290.917	576.154
ENSMUSG00000022033	Pbk	2.84666	5.62817e-22	6.96438e-21	10.2103	10.4455	5.06496	12.7488	9.08516	56.2593	52.303	65.8955	69.9417	97.759
ENSMUSG00000022034	Esco2	1.91539	6.98402e-05	0.00023347	11.2313	3.13366	2.02598	3.18721	4.03785	15.1811	14.4284	12.5977	17.232	30.1597
ENSMUSG00000022037	Clu	1.22654	9.7562e-195	2.86476e-192	16652	16408.9	16328.4	16461.9	15343.8	38701.9	37322.7	40835.8	35161.4	37975.2
ENSMUSG00000022041	Chrna2	-0.586304	0.000836877	0.0023883	59.2198	77.297	70.9094	55.245	58.5488	46.4362	41.4817	38.7621	47.6414	39.5196
ENSMUSG00000022053	Ebf2	-0.690319	3.54667e-13	2.49646e-12	452.316	485.718	443.69	533.326	483.533	318.803	286.765	310.097	230.098	340.077
ENSMUSG00000022074	Tnfrsf10b	1.44668	6.57316e-06	2.49787e-05	9.18927	6.26732	10.1299	10.624	12.1136	26.7901	22.5444	27.1335	20.273	35.3597
ENSMUSG00000022089	Bin3	0.560903	6.12669e-09	3.12945e-08	165.407	194.287	202.598	205.044	150.41	265.222	264.22	262.613	277.739	283.917
ENSMUSG00000022091	Sorbs3	0.546453	1.07033e-33	2.34447e-32	1039.41	1100.96	1034.26	1001.85	981.198	1435.06	1540.23	1539.82	1521.48	1496.55
ENSMUSG00000022094	Slc39a14	0.69441	1.14959e-34	2.66306e-33	650.396	660.158	602.73	620.443	684.416	960.873	1063.19	1084.37	1011.62	1089.91
ENSMUSG00000022096	Hr	-0.546498	4.52879e-09	2.33966e-08	1270.16	1464.46	1069.72	1013.53	1367.82	768.877	824.224	862.456	933.569	847.592
ENSMUSG00000022098	Bmp1	1.28949	2.35204e-52	1.03457e-50	302.225	290.386	306.936	307.035	251.356	643.856	691.662	839.199	690.294	698.873
ENSMUSG00000022099	Dmtn	-0.694569	2.33183e-53	1.06001e-51	3859.49	4068.54	3732.87	3880.96	3712.8	2535.24	2295.02	2249.17	2514.86	2301.5
ENSMUSG00000022102	Dok2	1.40221	0.00031588	0.000959428	8.16824	6.26732	6.07795	7.43682	6.05678	15.1811	16.232	15.5048	14.1911	29.1197
ENSMUSG00000022103	Gfra2	-0.78482	0.000231927	0.000718087	744.331	391.708	651.354	718.185	409.842	362.56	346.282	313.004	388.227	281.837
ENSMUSG00000022105	Rb1	0.684256	2.86636e-33	6.13626e-32	616.702	577.638	641.224	604.507	609.715	1004.63	1065	942.887	915.324	970.31
ENSMUSG00000022106	Rcbtb2	0.894035	1.70122e-38	4.63812e-37	548.293	483.629	608.808	483.393	529.968	924.26	1022.61	992.309	944.72	1051.43
ENSMUSG00000022108	Itm2b	0.685185	1.78298e-67	1.11329e-65	18506.2	17631	19688.5	18986.2	18581.2	30693.5	29034.5	31457.4	28300	30682.8
ENSMUSG00000022122	Ednrb	0.602107	6.29963e-20	6.92036e-19	1384.52	1193.93	1340.19	1489.49	1185.11	2054.8	1995.63	2138.7	1984.72	1831.42
ENSMUSG00000022123	Scel	-0.563837	0.0058943	0.0144687	49.0095	55.3614	52.6756	57.3698	52.4921	36.6132	36.9728	26.1644	52.7097	28.0797
ENSMUSG00000022125	Cln5	0.688524	6.80741e-35	1.59223e-33	549.314	508.698	552.08	547.138	526.939	846.568	850.375	876.992	820.041	933.911
ENSMUSG00000022126	Acod1	3.39457	1.64691e-07	7.39832e-07	0	1.04455	3.03897	3.18721	1.00946	9.82305	11.7231	16.4739	30.4094	18.7198
ENSMUSG00000022130	Tgds	0.552056	7.27066e-06	2.74612e-05	94.9558	85.6534	72.9354	83.9299	84.7949	120.556	125.347	132.76	119.61	120.639
ENSMUSG00000022146	Osmr	2.13599	2.49236e-27	4.08112e-26	177.659	105.5	193.481	208.231	108.012	686.721	688.957	730.665	717.662	660.394
ENSMUSG00000022148	Fyb	3.23686	2.17827e-103	2.49114e-101	47.9884	47.0049	36.4677	30.8097	49.4637	351.844	332.755	474.835	428.773	411.836
ENSMUSG00000022150	Dab2	1.45146	5.55578e-70	3.63619e-68	357.361	331.124	324.157	283.662	338.17	884.075	867.509	996.185	767.331	956.791
ENSMUSG00000022175	Lrp10	0.699015	9.72983e-24	1.32385e-22	939.348	791.772	948.16	958.288	798.485	1335.04	1389.64	1601.84	1423.16	1452.87
ENSMUSG00000022176	Rem2	-0.728946	0.000124953	0.000402834	86.7876	55.3614	75.9744	73.3058	57.5394	41.0782	42.3835	31.0097	50.6824	45.7596
ENSMUSG00000022178	Ajuba	0.930901	2.53789e-09	1.33979e-08	49.0095	52.2277	61.7925	57.3698	63.5961	107.161	113.624	125.977	81.0918	113.359
ENSMUSG00000022179	4931414P19Rik	0.56181	0.000723659	0.0020827	47.9884	53.2723	49.6366	49.9329	39.369	61.6173	73.9457	83.3385	68.928	66.5593
ENSMUSG00000022180	Slc7a8	1.13798	5.61924e-44	1.83334e-42	302.225	216.223	277.56	297.473	271.545	632.247	597.878	623.1	572.711	577.194
ENSMUSG00000022181	C6	4.00177	2.18512e-16	1.92618e-15	3.06309	3.13366	0	4.24961	5.04731	36.6132	42.3835	69.7717	25.3412	73.8393
ENSMUSG00000022184	Fbxo4	0.936865	8.28628e-16	6.96798e-15	104.145	83.5643	92.1822	89.2419	88.8327	169.671	165.025	200.594	163.197	178.878
ENSMUSG00000022211	Carmil3	-0.55005	4.16011e-07	1.80177e-06	336.94	364.549	326.183	350.593	324.037	236.646	224.542	239.356	289.903	171.598
ENSMUSG00000022212	Cpne6	-0.646198	7.86563e-12	5.02388e-11	2040.02	1926.16	2127.28	2083.37	1564.67	1278.78	1289.54	1094.06	1488.03	1073.27
ENSMUSG00000022216	Psme1	0.992714	1.24398e-49	4.94157e-48	462.527	469.005	472.054	480.206	439.116	883.182	818.813	929.321	1006.55	987.99
ENSMUSG00000022218	Tgm1	8.358	1.00535e-50	4.13737e-49	0	0	2.02598	0	5.04731	407.21	595.172	480.65	474.387	405.596
ENSMUSG00000022221	Ripk3	2.75267	5.38007e-08	2.51514e-07	5.10515	2.08911	2.02598	2.12481	3.02839	15.1811	20.7409	26.1644	11.1501	23.9198
ENSMUSG00000022236	Ropn1l	0.766019	0.01453	0.0329944	13.2734	16.7129	14.1819	8.49923	13.123	16.0741	19.8391	27.1335	19.2593	30.1597
ENSMUSG00000022237	Ankrd33b	0.60219	0.00423957	0.0106994	63.3039	42.8267	40.5197	27.6225	36.3407	63.4033	59.5172	71.7098	50.6824	74.8793
ENSMUSG00000022245	Skor1	-0.652374	9.66068e-08	4.41652e-07	143.965	135.792	145.871	134.925	137.287	100.91	97.3919	91.0909	72.9826	80.0792
ENSMUSG00000022246	Rai14	1.26905	6.91794e-34	1.53544e-32	156.218	159.817	185.377	155.111	121.136	366.132	379.648	428.321	345.654	353.597
ENSMUSG00000022269	45727	-0.521383	0.000629795	0.00182848	85.7665	95.0544	104.338	82.8674	77.7286	61.6173	65.8297	65.8955	68.928	47.8395
ENSMUSG00000022272	Myo10	0.660796	1.48683e-31	2.97764e-30	451.295	482.584	432.547	475.957	448.201	717.976	728.635	754.891	704.485	713.433
ENSMUSG00000022283	Pabpc1	1.12808	1.07331e-112	1.38e-110	2711.86	2467.24	2481.83	2616.7	2567.06	5238.37	5672.17	6070.14	5221.3	5873.86
ENSMUSG00000022309	Angpt1	1.12269	3.46111e-36	8.58522e-35	240.963	231.891	218.806	215.668	256.403	498.297	491.468	574.648	430.8	539.755
ENSMUSG00000022323	Rida	0.573012	7.95791e-30	1.45431e-28	1542.78	1431.04	1570.14	1577.67	1585.87	2119.1	2272.48	2226.88	2357.74	2494.94
ENSMUSG00000022324	Matn2	0.913366	3.02731e-08	1.44668e-07	642.228	412.599	652.367	558.824	471.419	911.758	869.312	1319.85	1012.63	1043.11
ENSMUSG00000022340	Sybu	-0.524837	2.27638e-24	3.22028e-23	1319.17	1251.38	1245.98	1311.01	1249.71	980.519	875.625	836.292	884.914	851.752
ENSMUSG00000022342	Kcnv1	-0.747397	0.0021309	0.00567429	70.4511	41.7822	76.9874	72.2434	47.4447	35.7202	40.5799	31.9787	53.7233	21.8398
ENSMUSG00000022346	Myc	1.30862	7.87663e-27	1.25754e-25	76.5773	69.9851	69.8964	67.9938	66.6245	156.276	191.177	180.244	165.225	176.798
ENSMUSG00000022351	Sqle	-1.37884	6.17752e-67	3.84617e-65	2190.11	2078.66	2433.21	2580.58	2063.34	995.7	896.366	799.468	904.174	764.393
ENSMUSG00000022357	Klhl38	1.51096	8.79569e-08	4.03551e-07	10.2103	12.5346	22.2858	6.37442	15.1419	39.2922	34.2675	35.8549	40.5459	40.5596
ENSMUSG00000022367	Has2	1.42901	0.000284142	0.000868666	7.14721	8.35643	7.09094	4.24961	5.04731	10.7161	16.232	21.3191	18.2457	19.7598
ENSMUSG00000022371	Col14a1	1.10691	4.51464e-10	2.52052e-09	77.5983	55.3614	89.1433	66.9314	60.5678	120.556	119.936	187.027	137.856	189.278
ENSMUSG00000022372	Sla	2.53925	7.42383e-64	4.29022e-62	49.0095	57.4505	60.7795	87.1171	67.634	297.371	350.791	370.178	383.159	470.075
ENSMUSG00000022382	Wnt7b	0.571156	3.49358e-20	3.90694e-19	377.781	428.267	440.651	416.462	402.776	605.457	636.654	620.193	624.407	581.354
ENSMUSG00000022385	Gtse1	1.17872	1.60413e-05	5.83465e-05	15.3155	16.7129	14.1819	11.6864	18.1703	34.8272	27.9551	36.824	26.3548	46.7995
ENSMUSG00000022416	Cacna1i	-0.730033	3.81314e-19	4.0085e-18	574.84	705.074	514.6	603.445	616.782	357.202	345.38	365.333	389.241	360.876
ENSMUSG00000022421	Nptxr	-0.537994	6.69009e-16	5.6674e-15	1286.5	1188.7	1304.73	1458.68	1114.45	906.4	884.643	862.456	879.846	840.312
ENSMUSG00000022422	Dscc1	1.61743	0.0071781	0.0173458	5.10515	1.04455	3.03897	2.12481	2.01893	11.6091	6.31243	10.6596	8.10918	4.15996
ENSMUSG00000022439	Parvg	2.87371	3.09176e-120	4.25196e-118	47.9884	60.5841	64.8315	59.4946	59.5583	418.819	385.059	488.402	385.186	466.955
ENSMUSG00000022440	C1qtnf6	1.32968	9.42654e-18	9.08334e-17	55.1356	49.094	53.6886	54.1826	58.5488	127.7	125.347	169.584	108.46	149.759
ENSMUSG00000022443	Myh9	0.924	5.2746e-37	1.34996e-35	924.032	906.673	941.069	1019.91	868.138	1520.79	1691.73	2030.16	1857	1743.02
ENSMUSG00000022449	Adamts20	0.608733	3.34529e-11	2.03499e-10	200.122	238.158	193.481	191.233	199.874	274.152	327.345	321.725	337.545	299.517
ENSMUSG00000022453	Naga	0.873751	8.08256e-33	1.69687e-31	512.557	503.475	522.704	521.64	452.239	870.68	821.518	1049.48	901.133	963.031
ENSMUSG00000022454	Nell2	-0.548123	2.03255e-22	2.58427e-21	2046.14	2217.59	1914.55	2000.51	2101.7	1574.37	1384.23	1310.16	1393.77	1365.51
ENSMUSG00000022456	45903	-0.528356	1.18888e-24	1.70968e-23	4443.52	4467.56	3900.02	4317.61	4366.93	3227.32	3017.34	2879.05	3042.97	2733.09
ENSMUSG00000022463	Srebf2	-0.834597	8.44241e-83	7.22225e-81	3350	3259.01	3174.72	3560.11	3228.26	1945.86	1833.31	1754.95	1904.64	1852.22
ENSMUSG00000022468	Endou	1.25571	4.47612e-13	3.12437e-12	60.2408	55.3614	47.6106	70.1186	72.6813	108.054	120.838	165.708	181.443	155.998
ENSMUSG00000022488	Nckap1l	2.93516	1.91263e-306	1.38532e-303	167.449	179.663	173.222	165.735	233.186	1406.48	1365.29	1454.55	1331.93	1478.87
ENSMUSG00000022491	Glycam1	3.2601	3.34147e-05	0.000116376	3.06309	1.04455	1.01299	0	0	5.35803	10.8213	9.69052	13.1774	10.3999
ENSMUSG00000022500	Litaf	0.825159	1.04658e-77	8.12187e-76	981.21	972.48	1075.8	1028.41	1030.66	1745.82	1792.73	1881.9	1756.65	1840.78
ENSMUSG00000022504	Ciita	1.78287	0.00667961	0.0162151	1.02103	0	7.09094	1.0624	3.02839	7.14404	8.11599	11.6286	5.06824	10.3999
ENSMUSG00000022505	Emp2	0.534787	6.81603e-13	4.70325e-12	561.567	447.069	585.509	524.827	483.533	782.272	695.27	795.592	737.935	760.233
ENSMUSG00000022512	Cldn1	0.918974	4.59025e-11	2.7614e-10	209.311	134.747	177.274	149.799	203.911	309.873	302.997	439.95	298.012	304.717
ENSMUSG00000022523	Fgf12	-0.711506	1.10083e-34	2.55555e-33	3526.64	3139.93	3327.68	3589.86	3223.21	2161.96	2195.83	1884.81	2144.88	1873.02
ENSMUSG00000022534	Mefv	3.83933	0.00107745	0.003017	1.02103	0	0	0	0	2.67901	4.50888	5.81431	1.01365	6.23994
ENSMUSG00000022544	Eef2kmt	1.09051	1.36689e-17	1.30439e-16	84.7455	86.698	69.8964	89.2419	69.6529	150.025	166.829	185.089	157.115	193.438
ENSMUSG00000022548	Apod	1.25679	7.15837e-71	4.78597e-69	23489.8	19502.9	23051.6	20970.8	21668.1	46098.7	51186.6	60062.8	54924.5	47443.3
ENSMUSG00000022574	Naprt	1.53006	2.75448e-57	1.36961e-55	103.124	127.436	120.546	112.615	108.012	324.161	315.622	364.364	322.34	324.477
ENSMUSG00000022575	Gsdmd	1.92805	5.49659e-46	1.90791e-44	61.2618	48.0495	50.6496	41.4337	44.4164	183.066	179.454	209.315	182.457	181.998
ENSMUSG00000022577	Ly6h	-0.556409	1.42412e-15	1.1803e-14	881.149	1010.08	995.771	1044.34	1037.73	677.791	666.413	613.41	643.666	778.952
ENSMUSG00000022586	Ly6i	2.53109	0.000218086	0.00067784	1.02103	2.08911	2.02598	1.0624	2.01893	8.03704	5.41066	10.6596	6.08189	17.6798
ENSMUSG00000022587	Ly6e	1.06802	2.44354e-51	1.035e-49	1861.34	2033.75	1934.81	1860.27	1851.35	4319.46	3279.76	4134.94	3845.78	4426.2
ENSMUSG00000022594	Lynx1	-0.573963	5.29594e-30	9.77701e-29	6846.01	7890.56	6692.84	6919.43	7298.41	4882.06	4679.32	4648.54	5154.4	4582.2
ENSMUSG00000022619	Mapk8ip2	-0.663954	1.76514e-56	8.63847e-55	6797	7196.98	6795.15	6941.74	6830.02	4658.81	4389.85	4070.99	4547.22	4142.28
ENSMUSG00000022622	Acr	-1.02739	0.011538	0.0268137	17.3575	13.5792	14.1819	18.0609	7.06624	8.03704	8.11599	6.78336	7.09553	4.15996
ENSMUSG00000022629	Kif21a	-0.64768	5.10639e-24	7.08083e-23	5519.69	4726.61	5378.99	5419.32	4916.08	3458.61	3533.16	2975.96	3594.39	3006.61
ENSMUSG00000022656	Nectin3	0.569603	2.45255e-15	2.00118e-14	313.456	303.965	296.807	342.094	321.009	488.474	465.317	491.309	474.387	419.116
ENSMUSG00000022657	Cd96	1.70685	0.0131643	0.0301928	1.02103	1.04455	5.06496	2.12481	1.00946	5.35803	6.31243	10.6596	8.10918	3.11997
ENSMUSG00000022665	Ccdc80	1.2934	7.3085e-23	9.48664e-22	189.912	182.797	181.325	182.733	197.855	412.568	385.96	563.988	355.79	574.074
ENSMUSG00000022667	Cd200r1	4.64056	2.99199e-22	3.76668e-21	1.02103	1.04455	3.03897	1.0624	5.04731	46.4362	62.2226	67.8336	49.6687	56.1594
ENSMUSG00000022676	Snai2	1.19802	1.58039e-06	6.44041e-06	16.3365	18.802	15.1949	19.1233	24.2271	54.4733	39.6782	50.3907	36.4913	33.2797
ENSMUSG00000022696	Sidt1	-0.564528	2.1103e-06	8.50737e-06	170.512	186.975	159.04	175.297	165.552	119.663	137.07	101.75	93.2556	126.879
ENSMUSG00000022715	Tmem114	-0.608429	0.000998976	0.00281467	58.1987	66.8515	62.8055	58.4322	64.6056	51.7943	41.4817	33.9168	29.3958	46.7995
ENSMUSG00000022754	Tmem45a	0.88029	0.000667909	0.00193197	38.7992	24.0247	27.3508	13.8112	28.265	43.7572	43.2853	55.236	35.4777	66.5593
ENSMUSG00000022756	Slc7a4	-0.613535	4.62605e-17	4.22884e-16	405.349	399.02	410.262	368.654	384.605	256.292	253.399	269.396	238.207	269.357
ENSMUSG00000022759	Lrrc74b	0.708815	0.0158302	0.0356414	24.5047	12.5346	15.1949	14.8736	17.1609	29.4692	27.0533	30.0406	35.4777	15.5998
ENSMUSG00000022769	Sdf2l1	1.09436	1.85994e-35	4.46571e-34	183.785	196.376	205.637	160.423	193.817	388.457	386.862	375.992	405.459	453.436
ENSMUSG00000022772	Senp5	-0.503785	2.03179e-13	1.45657e-12	576.882	570.327	494.34	521.64	560.252	416.14	385.059	359.518	381.131	377.516
ENSMUSG00000022797	Tfrc	-0.748644	1.53189e-31	3.06504e-30	2954.86	2664.66	3015.68	3144.71	2817.41	2003.01	1704.36	1691	1568.11	1718.06
ENSMUSG00000022805	Maats1	0.749366	0.000973962	0.00275026	26.5468	17.7574	23.2988	27.6225	24.2271	35.7202	38.7764	46.5145	46.6278	33.2797
ENSMUSG00000022807	Osbpl11	0.625671	6.86961e-23	8.93831e-22	401.265	415.733	461.924	461.083	484.542	656.358	685.35	713.222	694.349	684.313
ENSMUSG00000022817	Itgb5	1.92593	0	0	1362.05	1414.33	1354.37	1359.88	1418.29	4882.95	5067.08	5616.62	5061.14	5629.46
ENSMUSG00000022829	Stxbp5l	-0.781739	1.6066e-09	8.60483e-09	161.323	148.327	140.806	147.674	181.703	104.482	88.3741	99.8123	90.2146	69.6793
ENSMUSG00000022831	Hcls1	2.74871	1.35926e-109	1.68774e-107	89.8507	86.698	80.0263	83.9299	78.7381	461.683	506.798	647.327	538.247	665.593
ENSMUSG00000022836	Mylk	1.66728	2.73983e-105	3.21804e-103	360.424	366.638	326.183	349.531	351.293	938.548	1082.13	1214.22	1155.56	1183.51
ENSMUSG00000022844	Pdia5	0.922584	6.10714e-06	2.33097e-05	41.8622	26.1139	46.5976	37.1841	30.2839	57.1523	58.6155	85.2766	63.8598	81.1192
ENSMUSG00000022861	Dgkg	-0.938588	4.53509e-16	3.8873e-15	319.582	278.896	254.261	290.036	297.791	177.708	112.722	169.584	145.965	145.599
ENSMUSG00000022865	Cxadr	1.16004	7.18854e-13	4.95017e-12	179.701	133.703	172.209	124.301	142.334	372.383	355.3	443.826	227.057	281.837
ENSMUSG00000022868	Ahsg	2.78623	4.18856e-06	1.63106e-05	0	3.13366	3.03897	3.18721	1.00946	16.9671	8.11599	20.3501	9.12283	16.6398
ENSMUSG00000022871	Fetub	2.98225	1.52317e-05	5.55785e-05	1.02103	3.13366	3.03897	0	0	9.82305	9.01776	14.5358	8.10918	15.5998
ENSMUSG00000022875	Kng1	4.99737	2.16709e-07	9.62567e-07	0	0	2.02598	1.0624	0	21.4321	13.5266	37.793	5.06824	20.7998
ENSMUSG00000022876	Samsn1	2.42749	8.84822e-39	2.44299e-37	51.0515	31.3366	43.5586	61.6194	29.2744	229.502	216.426	214.16	193.607	311.997
ENSMUSG00000022885	St6gal1	0.536479	2.56404e-20	2.90479e-19	840.308	725.965	813.432	789.366	779.305	1111.79	1118.2	1274.3	1130.22	1093.03
ENSMUSG00000022893	Adamts1	1.06152	2.70594e-37	7.05003e-36	381.865	349.926	316.053	327.22	387.634	757.268	732.242	846.951	676.103	665.593
ENSMUSG00000022901	Cd86	2.95752	3.60149e-107	4.42128e-105	39.8202	42.8267	41.5327	41.4337	58.5488	301.836	350.791	367.271	333.49	391.036
ENSMUSG00000022906	Parp9	2.21115	2.59911e-83	2.25004e-81	91.8927	69.9851	100.286	60.557	85.8043	405.424	359.809	349.828	384.172	396.236
ENSMUSG00000022912	Pros1	1.74428	1.04428e-188	2.94692e-186	561.567	543.168	535.873	539.701	567.318	1823.52	1722.39	2050.51	1720.16	1890.7
ENSMUSG00000022935	Grik1	-1.34285	0.00209528	0.00558816	690.217	227.713	777.978	814.863	226.12	175.029	260.613	165.708	309.162	168.478
ENSMUSG00000022945	Chaf1b	1.54114	4.354e-08	2.05312e-07	10.2103	7.31188	16.2079	14.8736	10.0946	33.0412	36.9728	31.9787	34.464	34.3197
ENSMUSG00000022947	Cbr3	0.53381	0.000123766	0.000399365	72.4932	66.8515	88.1303	66.9314	60.5678	103.589	95.5883	99.8123	106.433	109.199
ENSMUSG00000022952	Runx1	1.31383	0.0217317	0.0473961	168.47	25.0693	140.806	242.228	34.3217	259.864	316.524	353.704	328.422	259.997
ENSMUSG00000022967	Ifnar1	0.56656	7.09807e-25	1.03305e-23	583.008	527.5	559.171	554.574	567.318	815.313	870.214	853.735	777.468	816.392
ENSMUSG00000022969	Il10rb	1.66789	2.75026e-59	1.42626e-57	232.795	195.332	250.209	242.228	157.476	650.107	708.796	743.263	628.461	693.673
ENSMUSG00000022971	Ifnar2	1.07349	3.461e-43	1.09947e-41	288.952	292.475	316.053	302.785	350.284	645.642	605.092	688.027	601.093	725.913
ENSMUSG00000022973	Synj1	-0.530037	6.15935e-32	1.26023e-30	5164.37	5359.61	5059.89	5342.83	5274.44	4009.59	3673.84	3476.96	3584.26	3394.53
ENSMUSG00000023008	Fmnl3	1.35765	5.97135e-47	2.1482e-45	221.564	269.495	193.481	214.605	241.262	556.342	556.396	659.924	524.056	626.074
ENSMUSG00000023011	Faim2	-0.605351	2.52109e-41	7.55597e-40	13971.8	15463.6	13731.1	13897.3	14542.3	9951.64	8945.62	9095.52	9932.73	9141.51
ENSMUSG00000023017	Asic1	-0.764442	9.18703e-36	2.23045e-34	1297.73	1499.98	1316.89	1336.5	1360.76	876.038	736.751	745.201	811.932	840.312
ENSMUSG00000023022	Lima1	0.919287	1.63619e-22	2.09134e-21	386.971	340.525	370.755	313.409	329.085	576.881	678.136	764.582	564.602	709.273
ENSMUSG00000023027	Atf1	0.810549	1.66607e-13	1.20113e-12	178.68	153.549	168.157	162.548	181.703	308.087	264.22	279.087	261.521	370.236
ENSMUSG00000023031	Cela1	1.12558	1.03136e-40	3.02435e-39	183.785	217.267	206.65	195.482	193.817	392.922	452.692	443.826	408.5	478.395
ENSMUSG00000023033	Scn8a	-0.735592	6.99689e-24	9.59819e-23	4567.07	4992.97	4003.34	4368.6	4474.95	3126.41	2587.2	2663.92	2755.09	2321.26
ENSMUSG00000023036	Pcdhgc4	-0.837367	6.14343e-15	4.88833e-14	224.627	266.361	203.611	228.417	236.214	131.272	141.579	142.451	112.515	119.599
ENSMUSG00000023039	Krt7	1.99613	0.0226863	0.0493	1.02103	3.13366	2.02598	0	2.01893	3.57202	19.8391	1.9381	2.0273	5.19995
ENSMUSG00000023045	Soat2	3.15685	7.37582e-08	3.40708e-07	2.04206	0	3.03897	3.18721	2.01893	14.2881	14.4284	18.412	32.4367	12.4799
ENSMUSG00000023046	Igfbp6	1.17063	2.05448e-05	7.36785e-05	995.505	489.896	861.043	531.202	634.952	1368.08	1375.21	2305.37	1114	1745.1
ENSMUSG00000023078	Cxcl13	3.02624	1.95744e-10	1.12165e-09	5.10515	2.08911	2.02598	1.0624	4.03785	23.2181	24.348	17.4429	23.3139	29.1197
ENSMUSG00000023143	Nagpa	0.76994	7.10002e-18	6.89041e-17	280.783	298.742	227.923	257.102	268.517	424.177	430.147	531.04	441.95	446.156
ENSMUSG00000023159	Psg29	3.99786	0.00148684	0.00407665	0	0	0	0	0	2.67901	6.31243	1.9381	2.0273	2.07998
ENSMUSG00000023191	P3h3	0.882086	4.71402e-15	3.77834e-14	256.279	226.668	231.975	200.794	201.893	354.523	378.746	521.35	376.063	430.556
ENSMUSG00000023224	Serping1	1.64764	5.50253e-15	4.39091e-14	1474.37	810.574	1427.31	955.1	978.169	3561.3	3090.39	4512.87	2764.22	3760.6
ENSMUSG00000023243	Kcnk5	0.726007	0.00469734	0.0117618	99.0399	67.896	57.7405	44.6209	55.5204	83.9424	98.2936	117.255	62.8461	175.758
ENSMUSG00000023249	Parp3	1.18121	1.83967e-46	6.46832e-45	223.606	206.822	203.611	179.546	174.637	441.144	426.54	460.3	479.455	434.716
ENSMUSG00000023259	Slc26a6	0.573771	5.83098e-05	0.000196802	66.367	71.0297	59.7665	62.6818	60.5678	90.1935	85.6688	111.441	93.2556	96.7191
ENSMUSG00000023267	Gabrr2	-0.552018	0.000275582	0.00084383	83.7245	102.366	86.1043	91.3667	77.7286	63.4033	55.9101	51.3597	57.7779	72.7993
ENSMUSG00000023272	Creld2	0.574333	5.88905e-09	3.0109e-08	208.29	190.109	178.287	196.545	177.665	270.58	239.873	280.056	301.053	326.557
ENSMUSG00000023274	Cd4	2.98824	6.31282e-06	2.40607e-05	0	1.04455	2.02598	3.18721	3.02839	5.35803	9.01776	16.4739	18.2457	24.9598
ENSMUSG00000023328	Ache	-0.585697	1.5263e-34	3.49105e-33	3476.61	3667.43	3630.56	3639.79	3593.69	2582.57	2158.85	2305.37	2461.14	2492.86
ENSMUSG00000023341	Mx2	1.76869	3.6029e-17	3.32431e-16	31.6519	26.1139	36.4677	25.4977	25.2366	122.342	89.2759	74.617	125.692	82.1592
ENSMUSG00000023348	Trip6	1.01811	9.90187e-16	8.29124e-15	94.9558	91.9208	108.39	77.5554	103.975	172.35	207.409	202.532	220.975	163.278
ENSMUSG00000023349	Clec4n	3.20071	2.63137e-10	1.49287e-09	0	8.35643	2.02598	2.12481	4.03785	27.6831	18.9373	46.5145	20.273	38.4796
ENSMUSG00000023367	Tmem176a	1.8135	1.59112e-153	3.17187e-151	456.401	437.668	496.366	504.642	429.022	1568.12	1627.71	1809.22	1466.75	1696.22
ENSMUSG00000023393	Slc17a9	2.69368	7.39051e-10	4.05936e-09	3.06309	5.22277	5.06496	3.18721	2.01893	25.8971	25.2497	20.3501	17.232	31.1997
ENSMUSG00000023411	Nfatc4	0.551726	0.00819462	0.0195607	51.0515	48.0495	43.5586	31.8721	41.388	58.9383	46.8924	72.6789	51.696	87.3591
ENSMUSG00000023473	Celsr3	-0.544249	8.09305e-08	3.72414e-07	283.846	355.148	298.833	276.225	347.255	233.074	203.801	218.037	234.153	180.958
ENSMUSG00000023505	Cdca3	1.53558	2.64431e-10	1.49983e-09	22.4627	15.6683	21.2728	15.936	16.1514	39.2922	54.1066	45.5454	59.8052	67.5993
ENSMUSG00000023571	C1qtnf12	0.589701	8.18511e-05	0.000271161	104.145	76.2524	92.1822	74.3682	78.7381	116.091	104.606	153.11	118.597	149.759
ENSMUSG00000023809	Rps6ka2	-0.557403	4.27101e-27	6.92573e-26	1299.77	1209.59	1347.28	1335.44	1239.62	907.293	931.535	832.416	850.45	845.512
ENSMUSG00000023832	Acat2	-0.83044	3.06387e-32	6.33443e-31	1246.68	1084.25	1286.5	1267.45	1077.1	701.009	661.904	620.193	738.949	630.234
ENSMUSG00000023868	Pde10a	-0.524296	1.10375e-12	7.50422e-12	587.092	590.173	547.015	602.383	649.084	477.757	400.389	394.404	411.541	382.716
ENSMUSG00000023885	Thbs2	1.58803	6.9179e-150	1.30712e-147	569.735	487.807	544.989	515.266	531.987	1563.65	1533.92	1781.12	1524.53	1565.18
ENSMUSG00000023886	Smoc2	1.2555	9.2463e-05	0.000303677	676.943	373.95	668.574	265.601	400.757	940.334	1008.19	1395.43	740.976	1611.98
ENSMUSG00000023905	Tnfrsf12a	0.921099	1.0563e-25	1.60731e-24	294.057	278.896	263.378	249.665	267.508	425.07	514.013	576.586	508.851	540.795
ENSMUSG00000023912	Slc25a27	-0.652504	4.28941e-19	4.49179e-18	838.266	800.128	780.004	736.245	722.775	550.091	421.13	505.845	481.483	508.555
ENSMUSG00000023940	Sgo1	1.22207	0.0038982	0.00991849	5.10515	7.31188	5.06496	5.31202	6.05678	16.9671	8.11599	15.5048	11.1501	15.5998
ENSMUSG00000023942	Slc29a1	0.525236	8.71911e-11	5.12879e-10	396.16	340.525	429.508	401.588	324.037	533.124	557.298	532.979	510.878	588.634
ENSMUSG00000023964	Calcr	-1.22693	0.0210682	0.0461251	13.2734	11.4901	6.07795	13.8112	13.123	8.93005	3.60711	8.72147	0	3.11997
ENSMUSG00000023982	Guca1a	3.26544	9.95723e-09	5.00256e-08	1.02103	1.04455	3.03897	0	5.04731	15.1811	25.2497	23.2572	13.1774	21.8398
ENSMUSG00000023992	Trem2	4.05537	0	0	172.554	190.109	211.715	196.545	198.864	2822.79	3010.13	3797.71	3046.01	3450.69
ENSMUSG00000023993	Treml1	2.86133	0.00731629	0.0176365	1.02103	0	2.02598	0	0	1.78601	4.50888	3.87621	4.05459	8.31992
ENSMUSG00000023994	Nfya	0.939131	1.87793e-43	6.0185e-42	241.984	279.94	264.391	261.351	274.574	492.046	509.504	514.567	503.783	515.835
ENSMUSG00000024006	Stk38	0.635162	1.31298e-18	1.3282e-17	468.653	455.426	397.093	384.59	453.249	642.963	659.199	653.141	652.789	747.753
ENSMUSG00000024008	Cpne5	-0.677639	3.20434e-13	2.26651e-12	271.594	296.653	243.118	275.162	265.489	174.136	175.846	171.522	143.938	178.878
ENSMUSG00000024011	Pi16	0.856547	4.67798e-06	1.81126e-05	170.512	139.97	197.533	100.928	139.306	195.568	220.935	282.963	264.562	393.116
ENSMUSG00000024013	Fgd2	1.92577	2.15313e-57	1.07306e-55	58.1987	61.6287	75.9744	65.869	69.6529	216.107	254.301	258.737	270.644	261.037
ENSMUSG00000024027	Glp1r	-0.990441	0.000487407	0.00143878	24.5047	35.5148	22.2858	32.9345	29.2744	19.6461	13.5266	15.5048	14.1911	9.35991
ENSMUSG00000024030	Abcg1	0.692981	1.31085e-35	3.16836e-34	995.505	1154.23	1032.24	1109.15	998.358	1666.35	1764.78	1833.45	1599.54	1683.74
ENSMUSG00000024033	Rsph1	0.541567	9.37376e-05	0.000307399	69.4301	62.6732	85.0913	74.3682	74.7002	91.9795	100.999	110.472	110.488	120.639
ENSMUSG00000024044	Epb41l3	-0.554547	7.32093e-25	1.06477e-23	11624.4	12389.5	11441.7	11638.6	11325.2	8494.26	8071.8	7246.57	8681.89	7278.89
ENSMUSG00000024048	Myl12a	0.924881	2.82546e-32	5.8471e-31	895.444	815.797	995.771	793.615	930.724	1455.6	1651.15	1838.29	1606.63	1865.74
ENSMUSG00000024049	Myom1	1.25372	3.00376e-07	1.31856e-06	34.715	26.1139	33.4287	19.1233	25.2366	58.0453	55.9101	59.1122	53.7233	105.039
ENSMUSG00000024056	Ndc80	1.38998	0.000109225	0.000355133	13.2734	9.40099	4.05197	7.43682	8.0757	25.8971	15.3302	19.381	28.3821	21.8398
ENSMUSG00000024064	Galnt14	-0.70259	5.86909e-07	2.50746e-06	236.879	179.663	268.443	279.412	188.769	126.807	146.088	118.224	165.225	152.879
ENSMUSG00000024066	Xdh	0.849851	8.62553e-26	1.31711e-24	455.38	470.049	423.43	397.339	503.722	747.445	771.921	778.149	810.918	950.551
ENSMUSG00000024079	Eif2ak2	0.989905	1.4876e-18	1.50135e-17	201.143	160.861	186.39	212.481	183.722	438.465	354.398	322.694	432.827	326.557
ENSMUSG00000024085	Man2a1	1.23277	2.34891e-47	8.60701e-46	259.342	252.782	250.209	207.169	242.271	559.914	539.262	641.512	507.837	601.114
ENSMUSG00000024087	Cyp1b1	1.57955	1.94399e-15	1.59701e-14	363.487	268.45	324.157	230.541	280.631	748.338	811.599	1224.88	646.707	954.711
ENSMUSG00000024098	Twsg1	0.57123	2.71612e-11	1.66343e-10	1053.7	835.643	965.381	824.425	954.952	1382.37	1322.91	1546.61	1143.39	1491.35
ENSMUSG00000024124	Prss30	3.28115	2.52285e-16	2.21045e-15	3.06309	3.13366	4.05197	8.49923	2.01893	43.7572	30.6604	33.9168	40.5459	51.9995
ENSMUSG00000024127	Prepl	-0.580788	2.00614e-30	3.80046e-29	9065.73	9443.81	8691.47	9361.9	9142.7	6890.42	6147.41	5668.95	6070.74	5776.1
ENSMUSG00000024136	Dnase1l2	0.858271	0.00211636	0.00563904	12.2524	15.6683	16.2079	11.6864	17.1609	25.8971	25.2497	32.9478	21.2866	27.0397
ENSMUSG00000024164	C3	3.2097	3.00935e-99	3.28593e-97	1026.14	981.881	1000.84	1546.86	1068.01	9773.94	9083.59	11777.9	10219.6	11169.5
ENSMUSG00000024172	St6gal2	-0.517444	8.77028e-05	0.00028918	142.944	97.1435	129.663	132.8	119.117	87.5145	94.6865	82.3694	86.16	83.1992
ENSMUSG00000024206	Rfx2	0.848701	5.66491e-09	2.89903e-08	55.1356	55.3614	62.8055	52.0578	48.4542	100.91	95.5883	102.719	106.433	87.3591
ENSMUSG00000024210	Ip6k3	0.863492	1.73063e-07	7.76316e-07	36.7571	47.0049	49.6366	48.8705	55.5204	76.7984	93.7847	73.6479	90.2146	98.799
ENSMUSG00000024211	Grm8	-0.787793	2.0611e-12	1.37464e-11	208.29	219.356	172.209	228.417	214.006	127.7	127.15	132.76	105.419	109.199
ENSMUSG00000024232	Bambi	1.11915	3.48332e-31	6.85589e-30	146.007	129.525	118.52	135.988	121.136	296.478	291.274	289.747	252.398	282.877
ENSMUSG00000024235	Map3k8	1.29316	1.95193e-15	1.60293e-14	38.7992	43.8713	36.4677	41.4337	44.4164	90.1935	105.508	114.348	84.1327	108.159
ENSMUSG00000024247	Pkdcc	0.569322	2.42541e-05	8.61421e-05	170.512	169.218	202.598	114.74	131.23	200.033	242.578	255.83	231.112	241.278
ENSMUSG00000024256	Adcyap1	0.652447	5.25734e-19	5.48424e-18	635.081	529.589	610.834	703.311	552.176	980.519	902.678	978.742	901.133	1000.47
ENSMUSG00000024268	Celf4	-0.55053	3.13597e-37	8.15089e-36	3042.67	2942.51	2866.77	3157.46	3125.3	2213.76	2005.55	2092.18	2037.43	1981.18
ENSMUSG00000024290	Rock1	0.564758	2.77406e-24	3.89641e-23	510.515	559.881	516.626	538.638	532.996	766.198	842.259	788.808	764.29	768.552
ENSMUSG00000024292	Cyp4f14	0.581839	2.7558e-09	1.44955e-08	153.155	158.772	160.053	151.924	147.382	216.107	204.703	259.706	230.098	245.438
ENSMUSG00000024299	Adamts10	0.801697	1.75307e-12	1.17679e-11	211.353	179.663	169.17	137.05	153.438	276.831	294.881	333.354	261.521	317.197
ENSMUSG00000024300	Myo1f	3.82714	1.99478e-180	5.22223e-178	39.8202	59.5396	45.5846	43.5585	49.4637	559.021	632.145	778.149	677.117	732.153
ENSMUSG00000024308	Tapbp	1.27045	2.81326e-72	1.91029e-70	814.782	725.965	808.367	763.868	694.51	1875.31	1544.74	1974.93	1890.45	1902.14
ENSMUSG00000024334	H2-Oa	2.66467	7.69176e-19	7.92105e-18	8.16824	10.4455	6.07795	9.56163	7.06624	48.2223	45.0888	52.3288	45.6141	70.7193
ENSMUSG00000024338	Psmb8	2.81187	7.51233e-131	1.17436e-128	76.5773	82.5198	94.2082	104.116	69.6529	573.309	496.879	642.481	648.734	636.474
ENSMUSG00000024339	Tap2	0.991701	2.52339e-40	7.32053e-39	307.33	280.985	308.962	293.223	284.668	568.844	535.655	643.45	555.479	632.314
ENSMUSG00000024349	Tmem173	1.92178	3.01964e-51	1.27158e-49	81.6824	72.0742	91.1692	83.9299	70.6624	271.473	257.006	330.447	293.958	362.956
ENSMUSG00000024371	C2	1.70792	7.25573e-13	4.99397e-12	53.0936	20.8911	46.5976	33.9969	36.3407	126.807	137.972	168.615	73.9963	116.479
ENSMUSG00000024378	Stard4	-1.43518	3.45918e-74	2.44836e-72	1028.18	919.208	987.667	1075.15	988.264	451.86	353.496	334.323	353.763	352.557
ENSMUSG00000024397	Aif1	3.1966	1.28176e-135	2.12605e-133	43.9043	42.8267	53.6886	61.6194	54.511	388.457	459.004	492.278	498.715	514.795
ENSMUSG00000024399	Ltb	1.96312	0.000166868	0.000529403	4.08412	1.04455	7.09094	4.24961	5.04731	5.35803	14.4284	16.4739	19.2593	29.1197
ENSMUSG00000024401	Tnf	4.64699	6.44425e-09	3.28394e-08	0	0	1.01299	0	3.02839	27.6831	17.1338	25.1953	20.273	12.4799
ENSMUSG00000024403	Atp6v1g2	-0.615596	1.36534e-51	5.87475e-50	6238.5	6624.56	5974.62	5904.84	6212.23	4047.99	4158.09	3837.45	4210.69	3947.8
ENSMUSG00000024411	Aqp4	1.28336	1.82212e-142	3.14229e-140	8149.86	8484.91	8085.7	9451.14	8742.96	21792.9	21363.1	21954.8	19507.6	19830.5
ENSMUSG00000024451	Arap3	0.930698	5.08194e-16	4.33892e-15	110.271	122.213	110.416	99.8659	121.136	175.922	226.346	213.191	216.921	244.398
ENSMUSG00000024479	Mal2	-0.901647	2.18635e-05	7.81655e-05	849.497	507.653	880.29	939.164	583.469	402.745	504.093	312.035	446.005	347.357
ENSMUSG00000024485	Slc4a9	-0.742666	0.000700416	0.00201955	35.7361	40.7376	48.6236	43.5585	54.511	28.5761	27.9551	19.381	25.3412	32.2397
ENSMUSG00000024486	Hbegf	1.20918	7.13377e-41	2.10611e-39	236.879	293.52	309.975	293.223	290.725	563.486	642.065	740.356	636.571	712.393
ENSMUSG00000024502	Jakmip2	-0.509705	3.35422e-12	2.19794e-11	505.41	555.703	549.041	573.698	563.28	392.029	436.46	336.261	380.118	382.716
ENSMUSG00000024511	Rab27b	-0.670113	9.81273e-12	6.21454e-11	831.119	624.643	858.004	855.235	657.16	468.827	519.423	485.495	512.906	417.036
ENSMUSG00000024513	Mbd2	0.522466	1.5054e-21	1.8193e-20	800.488	753.123	865.095	806.364	743.974	1091.25	1095.66	1170.61	1136.3	1210.55
ENSMUSG00000024521	Pmaip1	0.625105	1.41061e-05	5.16359e-05	78.6193	69.9851	78.0004	95.6163	69.6529	116.984	109.115	150.203	122.651	105.039
ENSMUSG00000024524	Gnal	-0.797365	5.36176e-32	1.09911e-30	3571.56	3153.51	3360.09	3631.29	2872.93	2003.01	2023.59	1827.63	1976.61	1711.82
ENSMUSG00000024529	Lox	1.3256	1.42164e-08	7.03663e-08	213.395	153.549	224.884	121.114	135.268	325.947	385.96	417.661	387.213	610.474
ENSMUSG00000024538	Ppic	1.70892	2.32764e-25	3.45473e-24	92.9138	75.2079	73.9484	72.2434	71.6718	244.683	212.819	348.859	185.497	270.397
ENSMUSG00000024542	Cep192	0.892553	4.30215e-17	3.94603e-16	113.334	99.2326	95.2212	115.802	100.946	184.852	201.096	206.408	191.579	189.278
ENSMUSG00000024552	Slc14a2	1.1587	0.000598942	0.00174269	11.2313	15.6683	11.1429	7.43682	14.1325	31.2552	17.1338	16.4739	36.4913	32.2397
ENSMUSG00000024553	Galr1	-1.11271	4.5789e-05	0.000156685	32.673	28.203	25.3248	41.4337	30.2839	16.9671	13.5266	10.6596	17.232	14.5599
ENSMUSG00000024590	Lmnb1	0.682895	1.30374e-09	7.01557e-09	135.797	116.99	139.793	160.423	128.202	198.247	198.391	231.603	211.852	254.798
ENSMUSG00000024610	Cd74	2.43746	2.37296e-24	3.35036e-23	455.38	318.589	592.6	303.847	501.703	2163.75	1753.05	3193.99	2024.25	2633.25
ENSMUSG00000024617	Camk2a	-0.624504	2.15212e-28	3.69671e-27	2448.43	2242.66	2241.75	2596.51	2264.22	1604.73	1632.22	1541.76	1429.24	1437.27
ENSMUSG00000024620	Pdgfrb	0.592236	1.23362e-15	1.02702e-14	564.63	517.054	499.405	472.769	578.422	823.35	788.153	885.713	714.622	756.073
ENSMUSG00000024621	Csf1r	1.98994	0	0	1605.06	1581.45	1661.31	1687.1	1700.94	6407.31	6204.22	6903.53	6467.07	6737.05
ENSMUSG00000024644	Cndp2	0.61631	1.38729e-34	3.18989e-33	1034.3	1096.78	1167.98	1236.64	1130.6	1669.03	1708.87	1786.93	1732.32	1789.82
ENSMUSG00000024647	Cbln2	-0.651233	2.90165e-18	2.87505e-17	546.251	585.995	624.003	621.506	625.867	440.251	366.121	395.373	356.804	351.517
ENSMUSG00000024659	Anxa1	2.05254	3.66934e-12	2.39721e-11	180.722	128.48	181.325	99.8659	149.4	478.65	504.995	665.739	391.268	1029.59
ENSMUSG00000024663	Rab3il1	1.12318	3.47437e-48	1.29939e-46	257.3	236.069	258.313	277.287	228.139	561.7	551.887	574.648	485.537	562.634
ENSMUSG00000024669	Cd5	3.14176	8.72841e-05	0.00028793	1.02103	2.08911	1.01299	1.0624	0	4.46502	9.91954	10.6596	6.08189	14.5599
ENSMUSG00000024670	Cd6	2.52607	0.0144034	0.0327308	2.04206	1.04455	0	1.0624	0	0.893005	1.80355	4.84526	5.06824	11.4399
ENSMUSG00000024672	Ms4a7	5.44716	7.72761e-91	7.33245e-89	10.2103	5.22277	10.1299	4.24961	8.0757	334.877	258.81	404.095	298.012	366.076
ENSMUSG00000024675	Ms4a4c	3.56033	5.92954e-20	6.53694e-19	6.12618	3.13366	6.07795	4.24961	5.04731	66.9753	36.0711	39.7311	64.8734	84.2392
ENSMUSG00000024677	Ms4a6b	2.04661	9.62847e-39	2.65504e-37	50.0305	48.0495	40.5197	43.5585	60.5678	202.712	157.811	186.058	210.839	247.518
ENSMUSG00000024678	Ms4a4d	1.499	8.06143e-07	3.39932e-06	10.2103	8.35643	15.1949	15.936	16.1514	39.2922	27.9551	35.8549	27.3685	56.1594
ENSMUSG00000024679	Ms4a6d	3.73745	3.87884e-150	7.39327e-148	36.7571	41.7822	44.5716	26.5601	56.5299	539.375	477.941	574.648	517.974	648.954
ENSMUSG00000024691	Fam111a	2.15588	1.3496e-50	5.52267e-49	49.0095	41.7822	42.5456	43.5585	47.4447	181.28	186.668	193.81	194.62	245.438
ENSMUSG00000024696	Lpxn	3.10184	9.51288e-81	7.74177e-79	22.4627	33.4257	28.3638	25.4977	30.2839	215.214	227.248	285.87	223.002	251.678
ENSMUSG00000024697	Gna14	-0.775738	0.00155962	0.00426007	298.141	208.911	366.703	311.284	203.911	157.169	203.801	111.441	215.907	122.719
ENSMUSG00000024727	Trpm6	1.01502	1.10929e-07	5.05214e-07	35.7361	30.2921	31.4027	28.6849	35.3312	66.9753	68.535	79.4623	51.696	59.2794
ENSMUSG00000024732	Ccdc86	0.546501	2.56738e-08	1.23805e-07	164.386	143.104	170.183	175.297	154.448	244.683	241.676	208.346	260.507	223.598
ENSMUSG00000024737	Slc15a3	4.179	2.128e-195	6.33416e-193	28.5888	35.5148	39.5067	36.1217	25.2366	586.704	562.708	655.079	528.11	653.114
ENSMUSG00000024743	Syt7	-0.77113	5.44061e-46	1.89453e-44	2302.42	2199.83	2148.56	2470.09	2105.74	1377.01	1264.29	1285.93	1402.89	1246.95
ENSMUSG00000024747	Aldh1a7	-0.516049	0.0125667	0.0289763	52.0725	39.6931	44.5716	37.1841	46.4353	30.3622	24.348	33.9168	29.3958	36.3996
ENSMUSG00000024764	Naa40	0.569674	6.54056e-11	3.87988e-10	220.543	262.183	221.845	205.044	233.186	334.877	376.943	330.447	343.627	308.877
ENSMUSG00000024766	Lipo3	0.790393	3.75426e-15	3.02246e-14	206.248	147.282	204.624	167.86	188.769	305.408	337.264	340.137	284.835	315.117
ENSMUSG00000024778	Fas	1.21783	2.08661e-23	2.79187e-22	100.061	69.9851	90.1563	89.2419	84.7949	170.564	199.293	220.944	215.907	204.878
ENSMUSG00000024781	Lipa	1.03799	2.92191e-41	8.73317e-40	729.016	585.995	664.522	667.189	695.52	1324.33	1193.95	1568.89	1326.86	1451.83
ENSMUSG00000024791	Cdca5	2.36102	9.48017e-10	5.15631e-09	5.10515	6.26732	5.06496	4.24961	4.03785	22.3251	25.2497	28.1025	20.273	31.1997
ENSMUSG00000024795	Kif20b	1.32017	3.16116e-05	0.000110485	10.2103	11.4901	11.1429	20.1857	10.0946	22.3251	27.9551	46.5145	25.3412	35.3597
ENSMUSG00000024798	Htr7	-0.706207	1.41756e-25	2.13311e-24	595.261	594.351	531.821	597.071	627.886	371.49	338.166	345.952	387.213	363.996
ENSMUSG00000024799	Tm7sf2	-1.24404	6.65999e-25	9.71241e-24	392.076	310.233	423.43	418.587	320	141.095	137.972	144.389	187.525	177.838
ENSMUSG00000024806	Mlana	3.72974	0.0108396	0.0253399	0	0	0	0	0	0.893005	2.70533	2.90716	6.08189	0
ENSMUSG00000024810	Il33	0.725203	5.38233e-64	3.11874e-62	3005.91	3310.19	3283.11	3088.41	3411.98	5549.13	5490.01	5285.21	5212.18	5075.15
ENSMUSG00000024818	Slc25a45	1.12241	2.0526e-28	3.52856e-27	100.061	107.589	99.2732	110.49	102.965	210.749	221.837	226.758	238.207	236.078
ENSMUSG00000024827	Gldc	0.606799	3.79883e-05	0.000131023	64.3249	71.0297	57.7405	74.3682	66.6245	102.696	99.1954	82.3694	122.651	101.919
ENSMUSG00000024835	Coro1b	0.524732	1.87837e-26	2.94058e-25	1296.71	1272.27	1301.69	1289.76	1275.96	1644.02	1879.3	1922.6	1914.78	1903.18
ENSMUSG00000024854	Pold4	0.523905	4.74944e-11	2.85242e-10	238.921	262.183	286.677	253.914	259.432	355.416	349.889	401.187	362.886	403.516
ENSMUSG00000024862	Klc2	-0.644978	5.03913e-33	1.06513e-31	6407.99	7316.06	6561.15	6564.59	6559.49	4458.77	4160.8	4081.65	4723.6	3939.48
ENSMUSG00000024867	Pip5k1b	-0.536255	2.21706e-13	1.58365e-12	423.728	414.688	391.015	410.088	419.936	300.05	301.193	251.953	291.93	273.517
ENSMUSG00000024873	Cnih2	-0.527173	1.46854e-12	9.90685e-12	640.186	626.732	680.73	625.755	690.472	451.86	505.897	404.095	405.459	497.115
ENSMUSG00000024883	Rin1	1.46464	3.58342e-07	1.5626e-06	15.3155	14.6238	9.11692	18.0609	10.0946	36.6132	27.9551	43.6073	29.3958	47.8395
ENSMUSG00000024885	Aldh3b1	1.08389	2.19416e-19	2.33367e-18	122.524	112.812	140.806	110.49	108.012	201.819	234.462	272.304	271.658	282.877
ENSMUSG00000024887	Asah2	-0.537034	2.92092e-24	4.0974e-23	1499.89	1595.03	1461.75	1499.05	1671.67	1158.23	1034.34	1027.19	1070.41	1033.75
ENSMUSG00000024897	Apba1	-0.702872	4.97879e-27	8.03148e-26	3490.9	3110.68	3064.3	3656.79	3119.24	2144.1	2027.19	1959.42	2186.44	1781.5
ENSMUSG00000024899	Papss2	1.11441	3.53943e-54	1.63984e-52	280.783	285.163	280.599	252.852	278.612	543.84	597.878	651.203	611.229	581.354
ENSMUSG00000024901	Peli3	-0.648712	1.82653e-19	1.94934e-18	627.934	689.406	610.834	619.381	700.567	445.609	404.898	382.775	456.141	381.676
ENSMUSG00000024905	Tesmin	1.48133	0.0129008	0.0296543	2.04206	2.08911	2.02598	3.18721	3.02839	8.03704	6.31243	6.78336	7.09553	6.23994
ENSMUSG00000024909	Efemp2	1.29142	2.08972e-69	1.35545e-67	313.456	275.762	316.053	277.287	281.64	679.577	698.877	802.375	677.117	727.993
ENSMUSG00000024910	Ctsw	2.65602	2.24254e-07	9.94453e-07	4.08412	3.13366	3.03897	0	3.02839	14.2881	22.5444	16.4739	15.2047	15.5998
ENSMUSG00000024912	Fosl1	1.76544	7.12206e-05	0.000237756	4.08412	3.13366	5.06496	6.37442	3.02839	16.0741	17.1338	15.5048	14.1911	10.3999
ENSMUSG00000024913	Lrp5	0.757892	1.53716e-17	1.46175e-16	308.351	269.495	250.209	240.103	274.574	430.428	399.487	494.216	449.046	500.235
ENSMUSG00000024927	Rela	0.743553	3.80409e-50	1.52507e-48	581.987	584.95	579.431	564.136	585.488	939.441	1009.09	974.866	936.61	989.03
ENSMUSG00000024936	Kcnk7	1.08654	0.0151963	0.0343673	7.14721	4.17822	7.09094	4.24961	3.02839	10.7161	12.6249	10.6596	9.12283	11.4399
ENSMUSG00000024937	Ehbp1l1	0.962817	2.30041e-23	3.07037e-22	188.891	188.02	209.689	211.418	188.769	342.914	377.844	383.745	354.777	465.915
ENSMUSG00000024940	Ltbp3	0.593752	7.66884e-30	1.40266e-28	1038.39	1115.58	1096.06	1024.16	1039.75	1528.82	1576.31	1777.24	1535.68	1602.62
ENSMUSG00000024957	Kcnk4	-0.814148	5.76775e-08	2.69116e-07	105.166	109.678	106.364	104.116	94.8895	76.7984	58.6155	46.5145	53.7233	59.2794
ENSMUSG00000024965	Fermt3	2.79291	3.65372e-122	5.1553e-120	78.6193	76.2524	65.8445	71.181	91.8611	450.967	485.156	576.586	542.301	608.394
ENSMUSG00000024966	Stip1	-0.505248	4.1673e-38	1.1193e-36	5618.73	6056.32	5503.58	5551.06	5549.02	4013.16	4056.19	3757.98	4164.06	3931.16
ENSMUSG00000024978	Gpam	0.634423	4.91626e-22	6.10082e-21	749.436	822.064	677.691	726.684	774.258	1256.46	1108.28	1250.08	1143.39	1060.79
ENSMUSG00000024985	Tcf7l2	0.865223	3.29786e-13	2.32963e-12	98.0189	103.411	73.9484	88.1795	94.8895	161.634	170.436	183.151	153.061	166.398
ENSMUSG00000024986	Hhex	2.1233	1.3356e-31	2.68467e-30	29.6099	28.203	27.3508	30.8097	48.4542	120.556	137.972	171.522	128.733	159.118
ENSMUSG00000024989	Cep55	2.02665	4.5253e-08	2.13113e-07	5.10515	6.26732	9.11692	2.12481	8.0757	26.7901	22.5444	31.0097	20.273	24.9598
ENSMUSG00000024998	Plce1	0.671849	9.87361e-16	8.27077e-15	1025.11	1073.8	903.589	938.102	1041.77	1521.68	1619.59	1838.29	1674.55	1282.31
ENSMUSG00000025017	Pik3ap1	3.1134	6.62107e-87	5.89628e-85	20.4206	34.4703	30.3897	37.1841	29.2744	281.296	219.132	255.83	283.821	271.437
ENSMUSG00000025020	Slit1	-0.80993	1.26205e-19	1.36366e-18	488.053	457.515	438.625	505.704	443.154	292.013	284.961	219.975	293.958	238.158
ENSMUSG00000025026	Add3	0.68522	1.58204e-75	1.1497e-73	2566.87	2541.4	2624.66	2637.95	2557.98	4055.13	4212.2	4424.69	3949.17	4146.44
ENSMUSG00000025036	Sfxn2	0.695851	3.09941e-07	1.35917e-06	106.187	89.8317	93.1952	78.6178	74.7002	148.239	169.534	120.162	143.938	134.159
ENSMUSG00000025044	Msr1	4.6078	1.65336e-85	1.44862e-83	14.2944	13.5792	8.10393	9.56163	8.0757	222.358	228.149	296.53	248.344	311.997
ENSMUSG00000025058	5430427O19Rik	2.80085	4.11405e-26	6.34902e-25	8.16824	18.802	9.11692	8.49923	11.1041	76.7984	72.1421	80.4313	60.8189	97.759
ENSMUSG00000025068	Gsto1	0.566866	6.26244e-21	7.30024e-20	614.66	608.975	568.288	625.755	563.28	868.894	973.017	864.394	818.014	888.151
ENSMUSG00000025076	Casp7	1.08246	2.50096e-16	2.19391e-15	73.5142	74.1633	71.9224	58.4322	62.5867	143.774	140.677	142.451	127.72	167.438
ENSMUSG00000025083	Afap1l2	0.978379	2.98973e-24	4.18581e-23	237.9	217.267	239.066	208.231	208.959	363.453	440.067	511.659	457.155	419.116
ENSMUSG00000025090	Ccdc172	-1.59809	0.0107857	0.0252346	11.2313	7.31188	11.1429	4.24961	4.03785	1.78601	0.901776	3.87621	4.05459	2.07998
ENSMUSG00000025092	Hspa12a	-0.532613	7.03729e-22	8.64894e-21	5440.05	5304.25	5201.71	5414.01	5009.96	3948.87	3714.42	3527.35	3870.11	3164.69
ENSMUSG00000025130	P4hb	0.670011	1.86689e-55	8.97471e-54	3692.05	3356.15	3506.98	3492.12	3280.75	5475.01	5244.73	5610.81	5367.26	5875.94
ENSMUSG00000025141	Myadml2	-0.749933	1.41483e-05	5.17818e-05	125.587	118.035	109.403	81.805	119.117	87.5145	58.6155	46.5145	66.9007	69.6793
ENSMUSG00000025154	Arhgap19	1.22438	1.75306e-32	3.6452e-31	348.171	278.896	414.314	271.975	274.574	702.795	713.305	749.077	749.086	798.712
ENSMUSG00000025161	Slc16a3	2.6564	1.09409e-49	4.35412e-48	29.6099	25.0693	29.3768	21.2481	25.2366	157.169	130.758	163.77	178.402	195.518
ENSMUSG00000025170	Rab40b	-0.509357	0.0027287	0.00713329	78.6193	92.9653	90.1563	93.4915	92.8706	72.3334	74.8474	49.4216	42.5732	74.8793
ENSMUSG00000025175	Fn3k	-0.518988	4.33727e-12	2.81842e-11	525.831	556.747	560.184	550.325	615.772	356.309	386.862	357.58	429.787	432.636
ENSMUSG00000025176	Hoga1	0.637196	0.00155989	0.0042603	26.5468	33.4257	27.3508	36.1217	36.3407	41.9712	47.7941	54.2669	45.6141	59.2794
ENSMUSG00000025185	Loxl4	-0.846747	0.00988159	0.0232629	15.3155	16.7129	21.2728	20.1857	18.1703	7.14404	10.8213	12.5977	10.1365	10.3999
ENSMUSG00000025188	Hps1	1.02673	7.84019e-21	9.10526e-20	119.461	111.767	117.507	90.3043	102.965	193.782	223.641	230.634	218.948	239.198
ENSMUSG00000025189	Cnnm1	-0.745354	6.26372e-51	2.60238e-49	1523.38	1653.53	1509.36	1556.42	1602.02	1012.67	877.428	926.414	953.842	907.911
ENSMUSG00000025190	Got1	-0.522795	5.75087e-36	1.41039e-34	7579.11	8175.72	8141.41	8046.64	7750.65	5906.33	5669.47	5139.85	5352.06	5555.63
ENSMUSG00000025195	Dnmbp	0.705259	3.50524e-14	2.63548e-13	147.028	160.861	144.858	131.738	136.277	237.539	241.676	237.418	227.057	230.878
ENSMUSG00000025216	Lbx1	-0.679048	2.14246e-15	1.75541e-14	277.72	307.099	298.833	274.1	292.744	172.35	174.945	191.872	170.293	197.598
ENSMUSG00000025221	Kcnip2	-1.01231	9.88048e-11	5.7822e-10	515.62	352.015	558.158	575.823	338.17	189.317	296.684	217.068	241.248	215.278
ENSMUSG00000025225	Nfkb2	1.39255	2.91494e-23	3.86448e-22	62.2829	73.1188	75.9744	52.0578	88.8327	174.136	159.614	210.284	187.525	195.518
ENSMUSG00000025232	Hexa	2.13972	7.39648e-159	1.57567e-156	1036.35	935.92	1075.8	1166.52	966.056	4240.88	4137.35	4945.07	4170.15	5337.23
ENSMUSG00000025239	Limd1	0.68172	3.10385e-18	3.0726e-17	287.931	273.673	280.599	264.538	329.085	489.367	449.986	485.495	417.623	460.715
ENSMUSG00000025272	Tro	-0.651249	2.95344e-46	1.03342e-44	2168.67	2331.44	2215.41	2192.8	2099.68	1494.89	1432.92	1368.3	1397.82	1310.39
ENSMUSG00000025279	Dnase1l3	-1.38564	0.0156086	0.035197	30.6309	8.35643	36.4677	43.5585	3.02839	4.46502	9.01776	5.81431	19.2593	8.31992
ENSMUSG00000025283	Sat1	1.26996	4.54295e-122	6.36862e-120	1152.74	1079.02	1143.67	1025.22	994.321	2445.05	2553.83	2814.13	2551.35	2648.85
ENSMUSG00000025318	Jph3	-0.625411	1.01719e-50	4.17815e-49	3048.8	3369.73	3125.08	3133.03	3053.62	2158.39	2016.37	1940.04	2046.55	2033.18
ENSMUSG00000025329	Padi1	1.45266	0.0225695	0.0490693	5.10515	3.13366	1.01299	3.18721	1.00946	2.67901	8.11599	11.6286	6.08189	8.31992
ENSMUSG00000025351	Cd63	2.11062	3.96024e-217	1.38794e-214	1791.91	1655.62	1905.44	1864.52	1786.75	6887.74	7245.77	8599.37	7469.57	8689.11
ENSMUSG00000025353	Ormdl2	0.582022	3.39624e-12	2.22481e-11	188.891	184.886	201.585	175.297	194.826	280.403	276.845	268.427	295.985	295.357
ENSMUSG00000025355	Mmp19	2.59079	5.10141e-78	3.97306e-76	43.9043	59.5396	33.4287	47.8081	49.4637	267.008	257.006	322.694	265.576	297.437
ENSMUSG00000025358	Cdk2	1.36356	1.81337e-19	1.93625e-18	59.2198	48.0495	46.5976	49.9329	51.4826	114.305	119.936	145.358	121.638	157.038
ENSMUSG00000025359	Pmel	1.00561	0.000700755	0.00202026	12.2524	12.5346	16.2079	13.8112	11.1041	22.3251	20.7409	28.1025	24.3275	37.4396
ENSMUSG00000025381	Cnpy2	0.567466	2.49084e-15	2.03109e-14	509.494	561.97	551.067	470.645	580.441	711.725	764.706	861.487	796.727	830.952
ENSMUSG00000025400	Tac2	-0.789704	1.11292e-13	8.11223e-13	663.67	733.277	761.77	748.994	761.135	377.741	435.558	423.476	330.449	556.395
ENSMUSG00000025402	Nab2	0.795662	3.3582e-17	3.1038e-16	236.879	223.535	210.702	211.418	229.148	316.124	428.344	424.445	389.241	372.316
ENSMUSG00000025408	Ddit3	0.571988	6.32686e-11	3.75618e-10	269.552	286.208	278.573	317.659	325.047	388.457	395.88	479.681	473.373	460.715
ENSMUSG00000025409	Mbd6	0.590866	2.38566e-07	1.05533e-06	240.963	274.718	194.494	215.668	289.716	297.371	395.88	397.311	375.05	366.076
ENSMUSG00000025420	Katnal2	0.605661	0.00063095	0.00183141	59.2198	45.9604	48.6236	36.1217	40.3785	63.4033	62.2226	66.8646	78.0509	81.1192
ENSMUSG00000025461	Cd163l1	3.77153	0.00147331	0.00404386	0	0	1.01299	0	0	0.893005	6.31243	2.90716	5.06824	4.15996
ENSMUSG00000025464	Paox	0.861076	9.75911e-23	1.26224e-21	204.206	229.802	218.806	216.73	215.016	379.527	441.87	407.002	334.504	405.596
ENSMUSG00000025468	Caly	-0.60127	9.59466e-18	9.24124e-17	1172.14	1484.31	1274.34	1337.57	1343.59	836.745	901.776	785.901	863.628	971.35
ENSMUSG00000025473	Adam8	4.39027	1.15244e-119	1.56509e-117	22.4627	12.5346	26.3378	31.8721	17.1609	389.35	413.014	542.669	412.555	555.355
ENSMUSG00000025481	Urah	2.3247	0.00736433	0.0177366	1.02103	1.04455	1.01299	0	2.01893	8.93005	4.50888	2.90716	3.04094	6.23994
ENSMUSG00000025491	Ifitm1	1.01392	1.51026e-12	1.01788e-11	119.461	115.946	131.689	88.1795	142.334	257.185	237.167	268.427	173.334	271.437
ENSMUSG00000025492	Ifitm3	1.89036	1.41486e-131	2.24404e-129	408.412	385.44	404.184	359.092	420.946	1514.54	1219.2	1455.52	1599.54	1549.58
ENSMUSG00000025497	Cdhr5	1.3363	0.0131253	0.0301224	2.04206	5.22277	3.03897	3.18721	4.03785	10.7161	7.21421	4.84526	13.1774	8.31992
ENSMUSG00000025498	Irf7	3.28614	2.18848e-36	5.49118e-35	74.5352	52.2277	61.7925	41.4337	53.5015	707.26	362.514	401.187	749.086	547.035
ENSMUSG00000025508	Rplp2	0.544989	1.25187e-10	7.27325e-10	1966.5	2059.86	2102.97	2002.63	2072.43	2345.03	2689.1	3235.66	3147.38	3475.65
ENSMUSG00000025510	Cd151	0.663986	7.45929e-12	4.77557e-11	1420.25	1084.25	1554.94	1271.7	1015.52	1919.96	1877.5	2197.81	1968.5	2093.5
ENSMUSG00000025511	Tspan4	1.01913	8.91704e-45	2.98549e-43	550.335	552.569	550.054	506.766	558.233	960.873	1157.88	1231.66	1007.57	1152.31
ENSMUSG00000025529	Zfp711	-0.549198	2.96151e-09	1.55249e-08	220.543	244.426	246.157	235.854	268.517	158.955	183.061	162.801	159.143	166.398
ENSMUSG00000025534	Gusb	2.19686	1.69995e-171	4.29514e-169	374.718	369.772	404.184	376.091	325.047	1601.16	1562.78	1863.49	1547.84	1907.34
ENSMUSG00000025537	Phkg1	0.515952	7.31202e-15	5.77756e-14	355.319	331.124	315.04	355.905	321.009	467.934	490.566	468.052	498.715	474.235
ENSMUSG00000025538	Sumf2	0.558394	3.06184e-08	1.46286e-07	166.428	154.594	170.183	164.672	177.665	208.963	264.22	273.273	224.016	257.917
ENSMUSG00000025551	Fgf14	-0.520068	2.64656e-12	1.74793e-11	519.704	535.856	532.834	557.762	580.441	425.963	409.406	333.354	368.968	360.876
ENSMUSG00000025555	Farp1	0.533465	4.99029e-14	3.71349e-13	739.226	850.267	759.744	763.868	793.438	989.449	1220.1	1223.91	1190.02	1030.63
ENSMUSG00000025572	Tmc6	0.804084	2.31627e-20	2.64062e-19	188.891	172.351	219.819	207.169	185.741	317.017	333.657	349.828	333.49	368.156
ENSMUSG00000025574	Tk1	2.24973	2.49855e-11	1.53321e-10	11.2313	7.31188	5.06496	7.43682	4.03785	27.6831	34.2675	32.9478	30.4094	41.5996
ENSMUSG00000025576	Rbfox3	-0.672537	4.45969e-25	6.55646e-24	2116.6	2217.59	2061.44	2181.11	1968.45	1347.54	1278.72	1288.84	1536.69	1163.75
ENSMUSG00000025582	Nptx1	-0.730528	9.13316e-72	6.1441e-70	3455.17	3711.3	3407.7	3529.3	3548.26	2280.73	2106.55	2046.64	2051.62	2149.66
ENSMUSG00000025612	Bach1	0.777978	2.60433e-28	4.44536e-27	397.181	361.416	385.95	341.031	409.842	629.568	668.216	715.16	631.502	606.314
ENSMUSG00000025647	Shisa5	1.17868	1.44898e-60	7.85158e-59	1018.99	844	877.251	893.481	898.422	2094.1	1718.79	2083.46	2130.69	2235.98
ENSMUSG00000025648	Pfkfb4	0.761533	1.19855e-25	1.81487e-24	230.753	258.005	243.118	241.166	240.252	411.675	400.389	400.218	404.445	440.956
ENSMUSG00000025650	Col7a1	1.48836	0.00015034	0.000479767	6.12618	7.31188	5.06496	7.43682	6.05678	21.4321	20.7409	18.412	19.2593	9.35991
ENSMUSG00000025656	Arhgef9	-0.570889	4.35432e-26	6.70553e-25	3655.29	3597.44	3332.74	3606.86	3637.09	2688.84	2452.83	2212.35	2232.05	2412.78
ENSMUSG00000025658	Cnksr2	-0.512661	3.54272e-07	1.5464e-06	275.678	277.851	243.118	261.351	280.631	215.214	164.123	212.222	184.484	161.198
ENSMUSG00000025666	Tmem47	0.623587	1.39089e-49	5.50505e-48	2818.04	2597.81	2837.39	2920.55	2859.81	4423.95	4203.18	4407.25	4508.7	4077.8
ENSMUSG00000025701	Alox5	1.01897	9.57275e-05	0.000313498	33.694	34.4703	35.4547	18.0609	33.3123	50.0083	52.303	54.2669	51.696	107.119
ENSMUSG00000025727	A930017K11Rik	0.529828	0.00584747	0.0143603	33.694	33.4257	49.6366	36.1217	41.388	52.6873	62.2226	63.9574	57.7779	43.6796
ENSMUSG00000025738	Fbxl16	-0.630463	4.4563e-44	1.4605e-42	2115.57	2402.47	2299.49	2377.66	2281.39	1526.14	1413.08	1520.44	1441.41	1512.15
ENSMUSG00000025739	Gng13	-0.82444	2.00526e-06	8.09895e-06	77.5983	105.5	113.455	104.116	121.136	51.7943	43.2853	56.205	70.9553	73.8393
ENSMUSG00000025742	Prps2	0.61049	1.2319e-20	1.42231e-19	975.084	770.881	977.537	930.665	987.254	1365.4	1383.32	1463.27	1372.48	1504.87
ENSMUSG00000025747	Tyms	0.702516	0.000295342	0.00090108	34.715	45.9604	32.4157	29.7473	33.3123	44.6502	64.0261	57.1741	60.8189	60.3194
ENSMUSG00000025757	Hspa4l	-0.576726	2.22029e-31	4.40188e-30	5265.45	5655.22	5266.54	5409.76	5797.34	4108.71	3629.65	3518.63	3598.45	3507.89
ENSMUSG00000025776	Crispld1	0.56543	0.000925887	0.00262439	65.3459	50.1386	56.7275	61.6194	68.6435	82.1564	77.5528	107.565	69.9417	111.279
ENSMUSG00000025777	Gdap1	-0.613785	8.29767e-34	1.83418e-32	2530.11	2407.7	2609.47	2599.7	2663.97	1860.13	1688.13	1558.24	1628.93	1632.78
ENSMUSG00000025779	Ly96	1.76627	6.60221e-12	4.23684e-11	18.3785	10.4455	14.1819	15.936	25.2366	49.1153	43.2853	69.7717	55.7506	69.6793
ENSMUSG00000025780	Itih5	0.948701	5.98634e-47	2.15003e-45	2067.59	1885.42	1791.98	1738.09	1788.77	3579.16	3359.12	4158.2	3351.12	3448.61
ENSMUSG00000025790	Slco3a1	-0.516635	1.38001e-18	1.39406e-17	2530.11	2499.62	2175.91	2223.61	2658.92	1779.76	1636.72	1650.3	1640.08	1743.02
ENSMUSG00000025804	Ccr1	1.912	2.29016e-05	8.16186e-05	10.2103	12.5346	14.1819	2.12481	8.0757	30.3622	25.2497	23.2572	20.273	79.0392
ENSMUSG00000025809	Itgb1	0.698899	1.44269e-25	2.16642e-24	2775.16	2243.7	2600.35	2588.01	2229.9	4013.16	3772.13	4470.24	3808.27	4125.64
ENSMUSG00000025810	Nrp1	1.18121	8.70219e-33	1.82519e-31	277.72	233.98	259.326	285.786	200.883	551.877	534.753	657.017	510.878	596.954
ENSMUSG00000025813	Homer2	-0.789304	9.37588e-22	1.14712e-20	487.031	403.198	470.028	423.899	423.974	256.292	277.747	225.789	247.33	270.397
ENSMUSG00000025823	Pdia4	0.765976	2.20845e-36	5.53488e-35	816.824	817.886	832.679	822.3	675.33	1327.9	1268.8	1416.75	1335.99	1393.59
ENSMUSG00000025854	Fam20c	0.575061	6.52828e-18	6.34973e-17	964.874	1004.86	995.771	991.222	959.999	1405.59	1403.16	1748.17	1404.92	1362.39
ENSMUSG00000025855	Prkar1b	-0.529737	2.26765e-44	7.49981e-43	12460.7	12986.9	12285.6	12526.8	11943	9079.18	8734.61	8022.78	8755.89	8490.48
ENSMUSG00000025867	Cplx2	-0.659287	4.00811e-44	1.31758e-42	3904.42	3842.91	3454.3	4023.32	3689.59	2405.75	2377.98	2442.01	2505.74	2243.26
ENSMUSG00000025876	Unc5a	-0.650916	1.9789e-21	2.37042e-20	697.364	757.302	631.094	708.623	671.293	474.185	398.585	442.857	428.773	462.795
ENSMUSG00000025877	Hk3	3.8929	5.68435e-84	4.94061e-82	18.3785	18.802	14.1819	15.936	25.2366	218.786	245.283	326.57	261.521	325.517
ENSMUSG00000025885	Myo5b	-0.773498	1.29716e-09	6.98191e-09	141.923	162.95	148.91	157.236	146.372	94.6585	98.2936	103.689	72.9826	71.7593
ENSMUSG00000025887	Casp12	2.40987	1.30837e-106	1.59716e-104	106.187	94.0099	118.52	80.7426	105.994	484.009	510.405	630.853	506.824	558.475
ENSMUSG00000025888	Casp1	2.06489	4.91058e-52	2.14261e-50	54.1146	39.6931	50.6496	40.3713	40.3785	187.531	184.864	189.934	178.402	202.798
ENSMUSG00000025889	Snca	-0.658896	6.88867e-19	7.12441e-18	1011.84	1000.68	999.823	1075.15	1090.22	593.848	679.038	588.214	635.557	785.192
ENSMUSG00000025892	Gria4	-0.609338	8.5976e-31	1.65618e-29	3238.71	3298.7	3121.03	3155.34	3335.26	2378.96	2091.22	1986.56	2177.31	1947.9
ENSMUSG00000025905	Oprk1	-0.529342	8.45343e-07	3.55427e-06	156.218	178.619	159.04	185.921	182.713	125.021	123.543	123.07	105.419	119.599
ENSMUSG00000025909	Sntg1	-0.693506	4.46793e-17	4.09117e-16	333.877	382.307	329.222	347.406	386.624	238.432	210.114	219.006	224.016	207.998
ENSMUSG00000025915	Sgk3	-0.557225	7.12388e-05	0.00023778	1644.88	1403.88	1211.54	1092.15	1779.68	879.61	1088.44	909.94	972.088	997.35
ENSMUSG00000025920	Stau2	-0.516571	3.60964e-32	7.42745e-31	3444.96	3604.76	3559.65	3591.99	3461.45	2693.3	2524.07	2299.56	2387.14	2437.74
ENSMUSG00000025921	Rdh10	0.599438	1.49752e-10	8.62664e-10	175.617	158.772	201.585	205.044	190.788	293.799	271.435	311.066	268.617	266.237
ENSMUSG00000025927	Tfap2b	-0.704337	0.000131736	0.000423571	72.4932	113.856	69.8964	72.2434	86.8138	41.9712	50.4995	58.1431	60.8189	43.6796
ENSMUSG00000025934	Gsta3	0.739232	0.00494833	0.0123433	18.3785	33.4257	18.2338	20.1857	22.2082	36.6132	26.1515	33.9168	38.5186	53.0395
ENSMUSG00000025935	Tram1	0.670407	2.49409e-30	4.69213e-29	820.908	677.916	753.666	705.436	716.718	1167.16	1163.29	1253.95	1105.89	1158.55
ENSMUSG00000025938	Slco5a1	-1.09893	6.60847e-08	3.07156e-07	74.5352	64.7624	96.2342	90.3043	61.5772	34.8272	29.7586	37.793	50.6824	28.0797
ENSMUSG00000025946	Pth2r	1.00711	0.00672834	0.0163243	9.18927	12.5346	11.1429	7.43682	3.02839	21.4321	18.0355	15.5048	18.2457	13.5199
ENSMUSG00000025964	Adam23	-0.592247	3.46155e-22	4.33272e-21	5673.87	5782.65	5414.44	5406.57	5713.56	4208.73	3659.41	3548.67	3934.98	3211.49
ENSMUSG00000026009	Icos	2.38584	0.00605608	0.014824	0	1.04455	3.03897	1.0624	0	3.57202	7.21421	5.81431	3.04094	7.27993
ENSMUSG00000026012	Cd28	4.48534	3.18715e-13	2.25582e-12	2.04206	2.08911	2.02598	1.0624	0	30.3622	24.348	32.9478	24.3275	49.9195
ENSMUSG00000026018	Ica1l	-0.579151	5.11061e-11	3.0575e-10	383.907	363.505	424.443	363.342	421.955	302.729	258.81	272.304	229.084	245.438
ENSMUSG00000026029	Casp8	2.10507	3.9584e-41	1.18148e-39	67.388	37.6039	50.6496	66.9314	61.5772	235.753	246.185	251.953	191.579	297.437
ENSMUSG00000026031	Cflar	0.900203	9.28468e-35	2.16003e-33	411.475	355.148	387.976	363.342	360.378	659.037	688.957	779.118	638.598	741.513
ENSMUSG00000026034	Clk1	0.744169	5.42419e-49	2.09719e-47	1015.93	1007.99	1108.21	982.723	1088.2	1672.6	1815.28	1847.01	1716.11	1665.02
ENSMUSG00000026042	Col5a2	1.91646	3.22644e-21	3.80811e-20	184.806	127.436	171.196	114.74	171.609	442.93	500.486	734.541	491.619	738.393
ENSMUSG00000026043	Col3a1	2.43784	2.12313e-29	3.77834e-28	755.562	582.861	750.627	478.081	658.17	2660.26	2646.71	4849.14	3113.93	4207.8
ENSMUSG00000026051	1500015O10Rik	1.91062	1.35457e-17	1.29321e-16	161.323	112.812	150.936	112.615	130.221	366.132	432.853	532.979	422.691	758.153
ENSMUSG00000026058	Khdrbs2	-0.553049	3.41095e-07	1.49098e-06	205.227	211	237.04	228.417	207.949	158.955	175.846	124.039	151.033	131.039
ENSMUSG00000026068	Il18rap	2.97029	2.05318e-05	7.36563e-05	3.06309	1.04455	6.07795	0	3.02839	5.35803	13.5266	16.4739	13.1774	56.1594
ENSMUSG00000026069	Il1rl1	1.98661	2.04746e-06	8.26171e-06	10.2103	5.22277	2.02598	6.37442	5.04731	20.5391	16.232	21.3191	19.2593	37.4396
ENSMUSG00000026070	Il18r1	4.7341	2.83061e-06	1.12423e-05	0	1.04455	1.01299	0	0	7.14404	12.6249	8.72147	10.1365	17.6798
ENSMUSG00000026072	Il1r1	1.13891	7.77727e-32	1.58233e-30	226.669	188.02	196.52	172.109	209.968	464.362	394.076	502.938	395.323	431.596
ENSMUSG00000026090	2010300C02Rik	-0.676549	1.23152e-12	8.34935e-12	328.772	396.931	306.936	365.467	381.577	242.897	244.381	213.191	195.634	215.278
ENSMUSG00000026094	Stk17b	1.25245	3.29205e-17	3.04784e-16	141.923	126.391	136.754	123.239	181.703	300.943	311.113	342.075	270.644	469.035
ENSMUSG00000026104	Stat1	1.18922	3.32416e-30	6.20539e-29	442.106	338.436	395.067	399.464	365.425	990.342	760.197	780.087	1080.55	814.312
ENSMUSG00000026126	Ptpn18	2.54391	1.50907e-35	3.63129e-34	27.5678	26.1139	15.1949	18.0609	16.1514	92.8725	117.231	130.822	130.761	129.999
ENSMUSG00000026176	Ctdsp1	0.643577	6.20669e-20	6.82516e-19	905.654	779.237	852.939	787.241	840.882	1241.28	1195.76	1502.03	1211.31	1360.31
ENSMUSG00000026177	Slc11a1	3.84526	4.03318e-307	3.02197e-304	53.0936	78.3416	74.9614	70.1186	60.5678	912.651	931.535	1076.62	956.883	964.071
ENSMUSG00000026179	Pnkd	-0.505314	5.7446e-05	0.000194158	6480.48	8665.62	5525.87	7595.12	8318.98	5506.27	5003.06	5019.69	5618.65	4626.91
ENSMUSG00000026185	Igfbp5	1.66303	4.36891e-37	1.12612e-35	2361.64	1760.07	2272.14	1635.04	2018.93	5817.03	6290.79	6975.24	5362.2	7376.65
ENSMUSG00000026188	Tmem169	-0.600963	4.99148e-07	2.1473e-06	250.152	185.931	204.624	253.914	247.318	159.848	172.239	139.543	156.102	123.759
ENSMUSG00000026193	Fn1	1.54175	6.94101e-15	5.4904e-14	3566.46	2683.46	2592.25	2078.06	2759.87	8147.77	7923.91	10647.9	5327.73	7782.24
ENSMUSG00000026200	Glb1l	1.18883	1.64888e-19	1.76669e-18	115.376	95.0544	140.806	114.74	122.145	273.259	241.676	339.168	221.989	265.197
ENSMUSG00000026202	Tuba4a	-0.638691	5.73074e-43	1.81256e-41	8471.49	9155.52	8814.04	8695.77	8822.7	5967.95	5632.5	5010	5881.18	5742.82
ENSMUSG00000026222	Sp100	1.90251	2.47657e-49	9.71362e-48	80.6614	71.0297	86.1043	61.6194	94.8895	333.091	247.989	269.396	307.135	319.277
ENSMUSG00000026223	Itm2c	0.541247	7.60107e-29	1.33089e-27	11089.4	10943.8	11593.7	11227.5	10742.7	16162.5	15479	17449.7	14607.7	17208.7
ENSMUSG00000026228	Htr2b	6.72993	4.28443e-24	5.95626e-23	3.06309	0	1.01299	0	1.00946	109.84	98.2936	135.667	89.201	113.359
ENSMUSG00000026238	Ptma	0.579487	3.46908e-18	3.42479e-17	4582.38	4416.37	4922.13	4810.56	4751.54	6122.44	6230.37	7525.66	7612.49	7605.45
ENSMUSG00000026247	Ecel1	0.696981	1.8623e-34	4.24617e-33	810.698	905.628	824.575	935.977	902.46	1368.08	1322.91	1513.66	1409.98	1486.15
ENSMUSG00000026249	Serpine2	0.713277	8.26207e-100	9.15951e-98	6010.81	5981.12	6039.46	5818.78	5984.09	9505.14	9493.9	10430.9	9557.68	9930.86
ENSMUSG00000026276	45902	0.600932	3.62716e-43	1.1489e-41	2090.05	1903.18	2072.58	1970.76	2146.12	3035.32	3031.77	3228.88	2950.73	3201.09
ENSMUSG00000026285	Pdcd1	5.24836	5.08719e-32	1.04381e-30	2.04206	4.17822	1.01299	5.31202	0	79.4774	103.704	95.9361	84.1327	107.119
ENSMUSG00000026288	Inpp5d	2.39067	1.06171e-235	4.43654e-233	210.332	230.846	212.728	211.418	244.29	1051.07	1155.18	1255.89	1143.39	1216.79
ENSMUSG00000026303	Mlph	0.952204	1.36246e-10	7.87995e-10	65.3459	78.3416	59.7665	56.3074	72.6813	116.984	154.204	140.513	123.665	107.119
ENSMUSG00000026312	Cdh7	-0.615593	3.20482e-10	1.81065e-09	311.414	348.881	309.975	321.908	351.293	244.683	247.087	182.182	203.743	192.398
ENSMUSG00000026315	Serpinb8	1.69742	1.59639e-10	9.18887e-10	19.3996	11.4901	27.3508	26.5601	7.06624	68.7614	59.5172	59.1122	55.7506	54.0795
ENSMUSG00000026321	Tnfrsf11a	1.05037	5.32199e-14	3.95085e-13	120.482	71.0297	123.585	143.424	99.9368	248.255	220.033	242.263	228.071	217.358
ENSMUSG00000026322	Htr4	-1.02149	0.000108219	0.000351967	60.2408	29.2475	67.8704	59.4946	44.4164	19.6461	18.9373	24.2263	36.4913	30.1597
ENSMUSG00000026344	Lypd1	-0.701764	9.52796e-38	2.51254e-36	777.004	822.064	796.211	871.171	814.636	516.157	512.209	496.155	493.646	488.795
ENSMUSG00000026354	Lct	-1.02631	0.00229109	0.00607705	22.4627	17.7574	14.1819	28.6849	20.1893	11.6091	13.5266	8.72147	8.10918	8.31992
ENSMUSG00000026355	Mcm6	0.933681	4.83821e-16	4.1357e-15	186.849	153.549	150.936	184.858	132.24	308.98	279.551	312.035	273.685	370.236
ENSMUSG00000026357	Rgs18	2.6524	0.00026859	0.000823738	3.06309	1.04455	0	1.0624	3.02839	6.25103	8.11599	9.69052	5.06824	22.8798
ENSMUSG00000026358	Rgs1	5.58031	3.88336e-60	2.06817e-58	5.10515	4.17822	5.06496	2.12481	4.03785	171.457	207.409	213.191	183.47	210.078
ENSMUSG00000026365	Cfh	1.69156	2.77069e-24	3.8942e-23	1622.42	1230.48	1373.62	1150.58	1434.45	4195.34	3784.76	5879.24	3388.62	4754.83
ENSMUSG00000026380	Tfcp2l1	2.2712	6.45318e-40	1.84988e-38	35.7361	42.8267	26.3378	21.2481	50.4731	161.634	164.123	194.779	165.225	168.478
ENSMUSG00000026385	Dbi	0.933801	8.75034e-46	2.98956e-44	3086.57	3061.59	3284.12	3195.71	3064.73	5275.87	5358.36	6611.84	6668.79	6067.3
ENSMUSG00000026387	Sctr	2.18997	7.91649e-12	5.05488e-11	7.14721	14.6238	8.10393	16.9985	6.05678	32.1482	55.9101	56.205	59.8052	36.3996
ENSMUSG00000026389	Steap3	0.990769	1.68712e-05	6.11499e-05	203.185	121.168	270.469	226.292	123.154	354.523	341.773	431.228	388.227	360.876
ENSMUSG00000026395	Ptprc	3.6942	4.39492e-261	2.3292e-258	68.409	64.7624	68.8834	63.7442	73.6908	822.457	837.75	939.98	804.836	994.23
ENSMUSG00000026407	Cacna1s	1.11498	0.02044	0.0449308	6.12618	4.17822	10.1299	5.31202	3.02839	5.35803	9.91954	11.6286	16.2184	19.7598
ENSMUSG00000026418	Tnni1	0.672068	2.07061e-10	1.18401e-09	159.281	185.931	200.572	185.921	252.366	306.301	313.818	298.468	338.558	311.997
ENSMUSG00000026433	Rab29	1.57779	4.56515e-59	2.3562e-57	148.049	133.703	163.092	140.237	138.296	384.885	409.406	430.259	432.827	505.435
ENSMUSG00000026436	Elk4	0.501463	2.07007e-13	1.48255e-12	381.865	385.44	361.638	363.342	332.113	484.009	536.557	553.329	502.769	505.435
ENSMUSG00000026452	Syt2	-0.767962	4.28461e-36	1.05916e-34	10543.2	12016.6	9836.15	10382.9	10854.8	7039.56	6012.14	5984.86	6590.74	5866.58
ENSMUSG00000026471	Mr1	1.09718	2.05452e-34	4.67462e-33	217.479	197.421	198.546	172.109	180.694	414.354	378.746	455.454	379.104	440.956
ENSMUSG00000026479	Lamc2	1.29306	2.1057e-10	1.20312e-09	62.2829	33.4257	47.6106	30.8097	41.388	94.6585	128.954	127.915	81.0918	95.6791
ENSMUSG00000026480	Ncf2	2.56545	7.39703e-155	1.51632e-152	108.229	113.856	111.429	93.4915	105.994	590.276	630.342	632.791	577.779	726.953
ENSMUSG00000026483	Fam129a	0.986446	1.48794e-14	1.14977e-13	182.764	167.129	218.806	220.98	205.93	383.099	350.791	480.65	300.04	458.636
ENSMUSG00000026484	Rnf2	0.557209	1.99676e-14	1.52719e-13	434.959	365.594	431.534	377.153	456.277	580.453	642.967	612.441	571.697	633.354
ENSMUSG00000026494	Kif26b	-0.888511	5.73224e-30	1.05556e-28	480.905	499.297	406.21	461.083	461.324	265.222	258.81	249.046	242.262	229.838
ENSMUSG00000026527	Rgs7	-0.555467	6.18901e-16	5.25522e-15	1085.36	994.415	1043.38	1155.89	997.349	781.379	715.109	620.193	772.399	699.913
ENSMUSG00000026535	Ifi202b	3.70968	0.00581909	0.014297	0	0	0	0	0	1.78601	4.50888	0.969052	4.05459	1.03999
ENSMUSG00000026536	Ifi211	4.41694	7.8281e-36	1.9112e-34	3.06309	3.13366	5.06496	3.18721	8.0757	104.482	83.8652	81.4004	126.706	87.3591
ENSMUSG00000026546	Cfap45	0.75529	0.000257505	0.000791978	23.4837	20.8911	34.4417	30.8097	30.2839	48.2223	45.0888	45.5454	46.6278	50.9595
ENSMUSG00000026547	Tagln2	1.98932	2.92309e-111	3.71437e-109	364.508	287.252	397.093	353.78	306.877	1212.7	1276.01	1543.7	1326.86	1431.03
ENSMUSG00000026548	Slamf9	3.27278	1.03932e-107	1.28315e-105	37.7781	24.0247	37.4807	26.5601	27.2555	304.515	277.747	323.663	271.658	304.717
ENSMUSG00000026564	Dusp27	1.31099	0.0007833	0.00224217	8.16824	5.22277	9.11692	7.43682	4.03785	19.6461	18.9373	10.6596	15.2047	19.7598
ENSMUSG00000026573	Xcl1	3.13252	0.00202244	0.00541134	0	2.08911	1.01299	0	0	5.35803	3.60711	3.87621	6.08189	8.31992
ENSMUSG00000026574	Dpt	0.89666	3.33194e-08	1.58563e-07	144.986	119.079	139.793	109.428	126.183	199.14	178.552	250.984	217.934	346.317
ENSMUSG00000026576	Atp1b1	-0.567964	2.63728e-45	8.94e-44	42196.1	45486.2	43071.4	42984.8	42802.2	31590	28460.1	27560.8	30023.2	28434.4
ENSMUSG00000026585	Kifap3	-0.510966	2.49519e-44	8.23982e-43	5939.33	5964.4	5870.29	6097.13	5800.37	4451.63	4268.11	3990.56	4074.86	4029.96
ENSMUSG00000026586	Prrx1	0.986475	2.93064e-23	3.88269e-22	163.365	136.837	171.196	137.05	160.505	281.296	296.684	335.292	279.767	332.797
ENSMUSG00000026589	Sec16b	1.09951	0.00337734	0.00867963	15.3155	7.31188	9.11692	5.31202	6.05678	12.5021	18.0355	24.2263	17.232	20.7998
ENSMUSG00000026600	Soat1	1.29596	3.68387e-144	6.50787e-142	726.974	675.826	724.289	724.559	753.059	1844.05	1776.5	1805.34	1620.82	1803.34
ENSMUSG00000026605	Cenpf	2.55492	3.72858e-15	3.0029e-14	11.2313	5.22277	8.10393	10.624	7.06624	31.2552	45.0888	54.2669	47.6414	70.7193
ENSMUSG00000026610	Esrrg	-0.573122	2.4056e-27	3.94202e-26	1419.23	1381.95	1379.69	1326.94	1451.61	1034.99	909.892	880.868	958.911	891.271
ENSMUSG00000026622	Nek2	1.52014	1.81201e-06	7.34026e-06	4.08412	7.31188	13.1689	14.8736	15.1419	30.3622	33.3657	30.0406	24.3275	38.4796
ENSMUSG00000026626	Ppp2r5a	0.556855	1.96137e-25	2.92108e-24	904.633	970.391	910.679	905.167	1014.51	1307.36	1382.42	1471.02	1316.73	1446.63
ENSMUSG00000026627	Tmem206	0.959181	4.22726e-27	6.8599e-26	228.711	202.643	189.429	217.793	200.883	392.029	406.701	465.145	359.845	396.236
ENSMUSG00000026628	Atf3	3.96115	4.44344e-161	9.75268e-159	44.9253	35.5148	29.3768	28.6849	32.3028	487.581	486.057	630.853	491.619	566.794
ENSMUSG00000026630	Batf3	0.912578	3.13372e-05	0.000109615	28.5888	21.9356	34.4417	19.1233	26.246	41.0782	43.2853	51.3597	57.7779	53.0395
ENSMUSG00000026637	Traf5	0.99951	2.32529e-07	1.0301e-06	30.6309	31.3366	26.3378	26.5601	30.2839	57.1523	52.303	64.9265	51.696	64.4794
ENSMUSG00000026649	Cfap126	1.24415	1.91743e-18	1.92087e-17	45.9464	54.3168	48.6236	59.4946	56.5299	140.202	115.427	131.791	121.638	117.519
ENSMUSG00000026650	Meig1	1.43394	4.60779e-07	1.98814e-06	6.12618	9.40099	15.1949	19.1233	14.1325	33.9342	36.0711	36.824	34.464	31.1997
ENSMUSG00000026655	Fam107b	0.609999	1.8265e-08	8.95284e-08	298.141	238.158	335.3	335.719	220.063	436.679	417.522	418.63	439.923	465.915
ENSMUSG00000026656	Fcgr2b	3.75745	0	0	102.103	106.545	96.2342	91.3667	86.8138	1201.09	1150.67	1498.15	1311.66	1372.79
ENSMUSG00000026668	Ucma	1.62219	7.71425e-23	1.00073e-21	49.0095	59.5396	53.6886	58.4322	59.5583	141.095	131.659	198.656	217.934	174.718
ENSMUSG00000026669	Mcm10	1.52809	9.65934e-05	0.000316049	4.08412	12.5346	4.05197	6.37442	7.06624	16.0741	23.4462	14.5358	19.2593	24.9598
ENSMUSG00000026674	Ddr2	1.27835	7.00382e-22	8.61755e-21	234.837	175.485	201.585	171.047	186.751	475.078	459.906	532.009	326.395	559.515
ENSMUSG00000026675	Hsd17b7	-0.789526	9.92415e-27	1.57864e-25	732.079	711.341	826.601	795.74	720.756	483.116	446.379	436.073	451.073	371.276
ENSMUSG00000026676	Ccdc3	0.646719	2.12498e-16	1.87621e-15	880.128	907.717	805.328	1074.09	1008.45	1466.31	1281.42	1543.7	1435.32	1594.3
ENSMUSG00000026679	Enkur	1.26232	3.25235e-13	2.29822e-12	42.8833	37.6039	36.4677	41.4337	52.4921	119.663	107.311	110.472	82.1055	85.2792
ENSMUSG00000026683	Nuf2	1.2981	1.03343e-16	9.27521e-16	59.2198	47.0049	58.7535	53.1202	40.3785	108.054	110.918	132.76	147.993	137.279
ENSMUSG00000026688	Mgst3	-0.657158	1.36023e-33	2.96156e-32	1605.06	1773.65	1758.55	1796.52	1734.26	1130.54	1087.54	974.866	1173.8	1130.47
ENSMUSG00000026701	Prdx6	1.57063	4.34871e-133	7.05172e-131	5440.05	6105.42	5591.71	6163	6412.11	15924.1	17326.7	19132	16352.2	19522.7
ENSMUSG00000026708	Cenpl	0.514642	0.00434903	0.0109553	64.3249	49.094	50.6496	36.1217	59.5583	67.8684	70.3386	76.5551	63.8598	93.5991
ENSMUSG00000026712	Mrc1	1.1003	4.52067e-14	3.37675e-13	173.575	131.614	148.91	113.677	122.145	283.082	270.533	291.685	236.18	399.356
ENSMUSG00000026727	Rsu1	0.513219	8.35782e-21	9.69605e-20	903.612	822.064	919.796	914.729	810.598	1243.96	1221.01	1347.95	1238.68	1185.59
ENSMUSG00000026728	Vim	2.61621	2.80779e-264	1.64893e-261	3664.48	2741.95	3621.45	3238.2	2919.37	18537	19257.4	22041.1	19364.7	20042.7
ENSMUSG00000026740	Dnajc1	0.606309	4.90352e-13	3.41611e-12	335.919	300.832	305.923	290.036	322.019	461.683	410.308	542.669	499.728	454.476
ENSMUSG00000026748	Plxdc2	0.850245	1.91327e-54	8.95982e-53	1045.54	1051.87	984.628	1145.27	1112.43	1904.78	2010.06	2047.61	1763.75	1896.94
ENSMUSG00000026749	Nek6	1.13107	4.78844e-86	4.2296e-84	621.807	630.911	696.938	605.57	598.611	1273.42	1393.24	1480.71	1383.63	1379.03
ENSMUSG00000026764	Kif5c	-0.550512	3.35115e-22	4.2018e-21	12522.9	12488.7	12007	12180.5	12537.5	9269.39	8705.75	7825.09	8983.96	7364.17
ENSMUSG00000026765	Lypd6b	-0.606604	2.15661e-19	2.29598e-18	716.763	822.064	749.614	778.742	817.665	575.988	494.173	500.031	464.251	514.795
ENSMUSG00000026768	Itga8	0.747904	0.000120938	0.000390877	39.8202	44.9158	45.5846	46.7457	49.4637	72.3334	72.1421	111.441	64.8734	59.2794
ENSMUSG00000026785	Pkn3	0.700832	0.00324162	0.00834958	24.5047	26.1139	22.2858	18.0609	27.2555	33.9342	32.464	51.3597	42.5732	32.2397
ENSMUSG00000026786	Apbb1ip	2.40237	3.24747e-140	5.51283e-138	86.7876	89.8317	91.1692	86.0547	84.7949	440.251	454.495	502.938	452.087	470.075
ENSMUSG00000026787	Gad2	-0.543511	3.38267e-26	5.23145e-25	2062.48	2191.47	2006.74	2191.74	2199.62	1552.04	1544.74	1409.97	1327.88	1469.51
ENSMUSG00000026796	Fam129b	0.892367	2.25883e-41	6.78867e-40	1004.69	916.074	982.602	959.35	903.469	1573.47	1691.73	2022.41	1711.04	1851.18
ENSMUSG00000026797	Stxbp1	-0.764951	2.69591e-50	1.08682e-48	20109.2	22498.7	19574	20723.2	20546.6	13453.1	11854.8	11568.5	12565.2	11433.6
ENSMUSG00000026806	Ddx31	0.528698	3.09449e-07	1.35756e-06	119.461	115.946	133.715	118.989	133.249	181.28	183.962	180.244	188.538	162.238
ENSMUSG00000026822	Lcn2	4.41016	4.49479e-41	1.33791e-39	62.2829	44.9158	54.7015	60.557	66.6245	918.009	1416.69	918.661	691.308	2202.7
ENSMUSG00000026824	Kcnj3	-0.676881	2.86078e-29	5.06618e-28	1404.94	1486.4	1363.49	1377.94	1478.86	996.593	924.321	849.858	881.873	791.432
ENSMUSG00000026825	Dnm1	-0.71753	1.09298e-68	6.96463e-67	17283	18508.5	16436.8	17289.5	17269.9	10963.4	10402.9	10015.2	11152.2	10243.9
ENSMUSG00000026828	Galnt5	-0.82532	0.0161263	0.0362291	50.0305	16.7129	47.6106	55.245	21.1987	14.2881	19.8391	17.4429	25.3412	31.1997
ENSMUSG00000026829	Gbgt1	1.68871	4.70699e-12	3.05126e-11	17.3575	10.4455	15.1949	13.8112	16.1514	45.5432	45.9906	43.6073	46.6278	54.0795
ENSMUSG00000026832	Cytip	4.12234	6.70268e-15	5.31154e-14	5.10515	1.04455	3.03897	3.18721	1.00946	34.8272	35.1693	40.7002	28.3821	94.6391
ENSMUSG00000026834	Acvr1c	-0.784475	3.29976e-07	1.4447e-06	91.8927	92.9653	94.2082	92.4291	114.069	70.5474	46.8924	50.3907	56.7643	57.1994
ENSMUSG00000026837	Col5a1	1.70674	2.42497e-45	8.23315e-44	133.755	120.124	134.728	111.552	124.164	365.239	401.29	524.257	343.627	404.556
ENSMUSG00000026839	Upp2	-0.587772	3.52694e-21	4.15376e-20	557.483	563.015	549.041	516.328	550.157	363.453	371.532	349.828	385.186	350.477
ENSMUSG00000026841	Fibcd1	-0.587452	0.000267921	0.000822034	75.5562	81.4752	74.9614	76.493	79.7475	58.9383	55.0084	59.1122	37.505	46.7995
ENSMUSG00000026854	Usp20	-0.560529	8.80254e-18	8.50847e-17	1335.51	1239.89	1371.59	1409.81	1111.42	909.972	885.544	821.756	904.174	863.192
ENSMUSG00000026866	Kynu	3.497	9.12969e-15	7.17205e-14	3.06309	2.08911	3.03897	4.24961	2.01893	29.4692	38.7764	36.824	27.3685	30.1597
ENSMUSG00000026870	Cutal	0.869369	0.000227511	0.000705925	17.3575	16.7129	19.2468	25.4977	23.2176	41.0782	31.5622	38.7621	37.505	37.4396
ENSMUSG00000026873	Phf19	0.914708	0.00102257	0.0028763	17.3575	22.9802	15.1949	15.936	16.1514	21.4321	29.7586	40.7002	44.6005	29.1197
ENSMUSG00000026874	Hc	1.23535	0.00150669	0.00412536	6.12618	4.17822	9.11692	7.43682	10.0946	13.3951	20.7409	24.2263	17.232	11.4399
ENSMUSG00000026875	Traf1	1.34614	2.67726e-17	2.50104e-16	46.9674	38.6485	38.4937	44.6209	44.4164	93.7655	109.115	125.977	116.569	96.7191
ENSMUSG00000026880	Stom	1.17739	1.25671e-32	2.62316e-31	452.316	316.5	420.392	351.655	391.671	835.852	848.572	954.516	741.99	992.15
ENSMUSG00000026890	Lhx6	1.11145	0.00104193	0.00292659	17.3575	8.35643	13.1689	11.6864	6.05678	22.3251	28.8568	33.9168	18.2457	18.7198
ENSMUSG00000026894	Morn5	0.98121	0.00496226	0.0123752	11.2313	6.26732	13.1689	6.37442	14.1325	16.9671	18.0355	15.5048	28.3821	22.8798
ENSMUSG00000026896	Ifih1	1.77336	5.94496e-46	2.05698e-44	123.545	82.5198	105.351	96.6787	107.003	394.708	360.711	281.994	395.323	328.637
ENSMUSG00000026922	Agpat2	1.45194	2.94326e-13	2.08591e-12	60.2408	53.2723	56.7275	56.3074	45.4258	141.095	127.15	144.389	102.378	229.838
ENSMUSG00000026928	Card9	1.5348	1.38121e-21	1.67292e-20	36.7571	48.0495	31.4027	47.8081	40.3785	104.482	114.526	111.441	126.706	135.199
ENSMUSG00000026946	Nmi	1.02329	1.07636e-16	9.65656e-16	82.7035	76.2524	89.1433	81.805	74.7002	166.992	141.579	187.996	168.265	158.078
ENSMUSG00000026956	Uap1l1	1.16905	7.80482e-47	2.78932e-45	364.508	383.351	449.768	373.966	340.189	767.091	841.357	957.423	831.191	903.751
ENSMUSG00000026958	Dpp7	0.940877	6.65884e-38	1.76883e-36	358.382	344.703	376.833	329.345	326.056	614.387	614.11	704.501	671.035	731.113
ENSMUSG00000026959	Grin1	-0.670496	3.33657e-47	1.21036e-45	4876.44	5252.02	4885.66	4852	4853.5	3254.11	2913.64	2996.31	3376.46	2991.01
ENSMUSG00000026972	Arrdc1	0.532275	1.74401e-06	7.07272e-06	150.091	126.391	138.78	123.239	103.975	194.675	188.471	179.275	196.648	169.518
ENSMUSG00000026976	Pax8	-0.581833	5.00163e-10	2.77955e-09	224.627	248.604	212.728	242.228	249.337	155.383	169.534	158.925	143.938	158.078
ENSMUSG00000026979	Psd4	1.81372	8.69402e-22	1.0661e-20	29.6099	25.0693	40.5197	31.8721	33.3123	87.5145	103.704	113.379	115.556	145.599
ENSMUSG00000026981	Il1rn	6.18109	3.79428e-20	4.23016e-19	0	1.04455	1.01299	1.0624	2.01893	70.5474	70.3386	77.5241	57.7779	97.759
ENSMUSG00000026994	Galnt3	2.27855	2.32923e-17	2.18437e-16	11.2313	8.35643	19.2468	26.5601	9.08516	85.7284	55.9101	67.8336	71.969	79.0392
ENSMUSG00000027007	Ssfa2	0.570048	2.58444e-53	1.16994e-51	1586.68	1567.88	1558.99	1629.73	1633.31	2402.18	2383.39	2434.26	2368.89	2249.5
ENSMUSG00000027009	Itga4	1.0723	1.15739e-15	9.66148e-15	107.208	92.9653	83.0653	89.2419	77.7286	151.811	186.668	225.789	179.416	203.838
ENSMUSG00000027010	Slc25a12	-0.502307	1.40016e-41	4.24324e-40	4579.32	4888.51	4701.29	4626.77	4759.62	3377.34	3511.52	3124.22	3328.82	3284.29
ENSMUSG00000027015	Cybrd1	1.40678	1.08282e-35	2.62303e-34	86.7876	78.3416	79.0133	94.5539	89.8422	240.218	216.426	244.201	199.689	235.038
ENSMUSG00000027016	Zfp385b	-0.728583	1.26241e-13	9.17113e-13	277.72	270.54	247.17	294.286	275.583	164.313	184.864	138.574	183.47	151.839
ENSMUSG00000027068	Dhrs9	3.97393	0.000918098	0.00260401	0	0	0	0	2.01893	8.03704	1.80355	6.78336	1.01365	15.5998
ENSMUSG00000027070	Lrp2	0.776746	0.00104119	0.00292488	28.5888	22.9802	19.2468	20.1857	22.2082	41.9712	31.5622	40.7002	48.6551	31.1997
ENSMUSG00000027071	P2rx3	-1.93345	0.0158791	0.035733	251.173	52.2277	279.586	318.721	33.3123	26.7901	96.4901	12.5977	93.2556	15.5998
ENSMUSG00000027074	Slc43a3	2.29751	6.25946e-24	8.63567e-23	142.944	76.2524	178.287	113.677	78.7381	567.951	598.78	605.657	523.042	605.274
ENSMUSG00000027075	Slc43a1	1.11164	2.78909e-08	1.33961e-07	46.9674	38.6485	42.5456	25.4977	44.4164	71.4404	96.4901	92.0599	62.8461	106.079
ENSMUSG00000027078	Ube2l6	1.74896	3.69156e-52	1.61722e-50	161.323	106.545	164.105	118.989	128.202	499.19	400.389	452.547	431.814	501.275
ENSMUSG00000027082	Tfpi	0.840454	1.51398e-11	9.44781e-11	314.477	219.356	289.716	200.794	259.432	480.436	473.433	503.907	351.736	489.835
ENSMUSG00000027111	Itga6	0.986869	6.12821e-63	3.44974e-61	781.088	661.203	814.445	754.306	760.125	1433.27	1425.71	1606.69	1524.53	1487.19
ENSMUSG00000027115	Kif18a	0.702935	0.0012738	0.00352906	25.5258	35.5148	23.2988	45.6833	26.246	50.9013	51.4013	42.6383	48.6551	60.3194
ENSMUSG00000027134	Lpcat4	-0.651518	4.1397e-25	6.09016e-24	1274.25	1481.18	1293.59	1414.06	1339.56	961.766	853.08	779.118	890.996	843.432
ENSMUSG00000027168	Pax6	0.690898	7.9342e-11	4.67849e-10	110.271	115.946	97.2472	117.927	102.965	174.136	179.454	175.398	182.457	166.398
ENSMUSG00000027171	Prrg4	0.828484	0.00482139	0.0120432	12.2524	11.4901	14.1819	13.8112	14.1325	24.1111	23.4462	27.1335	16.2184	25.9997
ENSMUSG00000027188	Pamr1	1.074	3.06674e-39	8.58728e-38	261.384	237.114	272.495	258.164	264.479	565.272	556.396	565.926	454.114	581.354
ENSMUSG00000027204	Fbn1	0.872273	4.4597e-12	2.89441e-11	160.302	180.708	207.663	144.487	161.514	309.873	284.06	345.952	247.33	378.556
ENSMUSG00000027209	Fam227b	-1.50009	4.21509e-16	3.61899e-15	71.4721	73.1188	81.0393	76.493	74.7002	27.6831	30.6604	24.2263	29.3958	20.7998
ENSMUSG00000027219	Slc28a2	2.39541	0.000366077	0.00110112	1.02103	3.13366	4.05197	1.0624	3.02839	8.03704	8.11599	8.72147	6.08189	34.3197
ENSMUSG00000027220	Syt13	-0.527903	1.84664e-14	1.41787e-13	1296.71	1410.15	1302.71	1263.2	1482.9	1001.95	981.133	813.035	878.832	1009.83
ENSMUSG00000027230	Creb3l1	0.545499	0.000499545	0.00147261	101.082	61.6287	95.2212	88.1795	68.6435	112.519	101.901	147.296	119.61	124.799
ENSMUSG00000027233	Patl2	-1.27803	0.00626062	0.0152919	9.18927	9.40099	9.11692	15.936	12.1136	4.46502	7.21421	2.90716	3.04094	5.19995
ENSMUSG00000027239	Mdk	0.640843	1.31259e-13	9.51975e-13	410.454	472.138	468.002	410.088	460.315	574.202	658.297	798.499	733.881	700.953
ENSMUSG00000027248	Pdia3	0.532073	1.28957e-28	2.23811e-27	4885.63	4442.49	5034.57	4975.23	4519.36	6736.83	6439.59	7142.88	6851.24	7330.89
ENSMUSG00000027254	Map1a	-0.578135	1.97808e-15	1.62318e-14	19221.9	22468.4	17664.5	20046.5	19430.1	13896	13356.2	13027.9	14797.2	11120.6
ENSMUSG00000027270	Lamp5	-0.694168	1.46239e-40	4.26528e-39	4894.82	5538.23	5053.82	4860.49	5270.4	3378.24	2917.25	2984.68	3254.82	3299.89
ENSMUSG00000027273	Snap25	-0.718136	2.15122e-66	1.30935e-64	68841.9	70036.3	64180.1	66633.9	68824.1	44310.9	40721.5	39207.8	42577.3	38957
ENSMUSG00000027287	Snap23	0.992737	6.83967e-32	1.3968e-30	301.204	297.698	293.768	267.726	326.056	592.955	527.539	626.008	537.233	677.033
ENSMUSG00000027293	Ehd4	0.766722	7.4178e-32	1.5106e-30	592.198	633	611.847	672.501	546.119	952.836	1005.48	1057.24	1053.18	1131.51
ENSMUSG00000027296	Itpka	-0.59678	0.00331558	0.00853301	46.9674	45.9604	51.6626	46.7457	64.6056	32.1482	28.8568	37.793	27.3685	43.6796
ENSMUSG00000027306	Nusap1	2.26448	3.89902e-16	3.35532e-15	12.2524	15.6683	14.1819	11.6864	11.1041	51.7943	61.3208	62.0193	43.5868	93.5991
ENSMUSG00000027315	Spint1	1.92021	9.678e-34	2.12417e-32	36.7571	36.5594	29.3768	40.3713	37.3501	128.593	129.856	122.101	159.143	143.519
ENSMUSG00000027318	Adam33	0.974583	2.25946e-12	1.50094e-11	58.1987	68.9406	56.7275	56.3074	55.5204	111.626	115.427	129.853	104.406	119.599
ENSMUSG00000027322	Siglec1	4.6295	1.03847e-98	1.12825e-96	12.2524	10.4455	14.1819	9.56163	16.1514	330.412	230.855	328.509	334.504	330.717
ENSMUSG00000027326	Knl1	2.05883	3.07884e-05	0.000107834	4.08412	4.17822	2.02598	2.12481	4.03785	10.7161	10.8213	15.5048	13.1774	18.7198
ENSMUSG00000027330	Cdc25b	0.510195	0.000728661	0.00209543	98.0189	92.9653	80.0263	98.8035	72.6813	118.77	119.034	123.07	102.378	167.438
ENSMUSG00000027331	Knstrn	1.44115	3.20059e-12	2.09981e-11	26.5468	17.7574	23.2988	22.3105	20.1893	54.4733	55.9101	64.9265	60.8189	63.4394
ENSMUSG00000027347	Rasgrp1	-1.45221	0.000113487	0.000368273	431.896	165.04	491.301	539.701	194.826	112.519	193.882	98.8433	130.761	129.999
ENSMUSG00000027359	Slc27a2	-0.649608	3.83449e-09	1.99186e-08	246.068	310.233	271.482	236.916	313.943	195.568	171.338	146.327	174.347	191.358
ENSMUSG00000027360	Hdc	1.30642	3.90545e-09	2.0263e-08	29.6099	40.7376	37.4807	57.3698	46.4353	77.6914	110.918	94.9671	83.1191	157.038
ENSMUSG00000027366	Sppl2a	0.631111	1.81763e-39	5.12926e-38	924.032	923.386	933.978	935.977	992.302	1544.9	1365.29	1488.46	1416.07	1479.91
ENSMUSG00000027379	Bub1	1.70431	3.01977e-05	0.00010585	5.10515	5.22277	4.05197	5.31202	7.06624	14.2881	23.4462	16.4739	13.1774	19.7598
ENSMUSG00000027381	Bcl2l11	1.64604	8.31889e-32	1.68936e-30	130.692	126.391	87.1173	111.552	159.495	349.165	371.532	488.402	338.558	378.556
ENSMUSG00000027394	Ttl	-0.519397	4.87014e-09	2.50825e-08	1534.61	1306.74	1447.57	1648.85	1195.2	962.659	981.133	942.887	1180.9	908.951
ENSMUSG00000027398	Il1b	2.83287	6.54752e-07	2.78744e-06	2.04206	2.08911	3.03897	2.12481	2.01893	10.7161	12.6249	15.5048	13.1774	29.1197
ENSMUSG00000027399	Il1a	3.63403	9.24701e-42	2.82998e-40	8.16824	6.26732	7.09094	10.624	8.0757	89.3005	104.606	105.627	91.2283	108.159
ENSMUSG00000027408	Cpxm1	1.20046	1.30312e-14	1.01091e-13	156.218	124.302	161.066	130.676	124.164	347.379	268.729	423.476	219.962	341.117
ENSMUSG00000027412	Lpin3	1.13924	6.55759e-10	3.61833e-09	29.6099	30.2921	46.5976	39.3089	41.388	75.9054	69.4368	87.2147	79.0645	101.919
ENSMUSG00000027419	Pcsk2	-0.744787	1.48694e-61	8.13849e-60	2977.32	3123.22	2933.62	3236.08	3096.02	1968.18	1827.9	1702.62	1828.62	1839.74
ENSMUSG00000027422	Rrbp1	1.22207	2.23372e-05	7.9764e-05	1365.12	808.485	1397.93	1494.8	720.756	2686.16	1496.95	3351.95	3202.11	2763.25
ENSMUSG00000027423	Snx5	0.862454	2.52785e-95	2.54295e-93	2611.8	2807.76	2719.88	2767.56	2819.43	4927.6	4822.7	5197.99	4712.45	5297.71
ENSMUSG00000027435	Cd93	0.831499	6.23591e-11	3.70523e-10	140.902	183.842	159.04	135.988	144.353	284.868	235.364	330.447	216.921	292.237
ENSMUSG00000027438	Napb	-0.659399	1.00863e-32	2.11143e-31	8732.87	8781.57	8137.36	8858.32	8748	6104.58	5479.19	5397.62	5627.77	4774.59
ENSMUSG00000027447	Cst3	0.893412	2.34755e-73	1.62971e-71	15939.3	16558.3	17594.7	16379.1	16857	28272.5	29594.5	32113.4	30711.5	34102.3
ENSMUSG00000027454	Gins1	0.847146	0.00030778	0.000936265	20.4206	19.8465	34.4417	25.4977	19.1798	40.1852	37.8746	42.6383	39.5323	55.1195
ENSMUSG00000027456	Sdcbp2	1.20117	0.00162556	0.00442407	18.3785	5.22277	10.1299	5.31202	8.0757	28.5761	22.5444	24.2263	13.1774	19.7598
ENSMUSG00000027457	Snph	-0.534994	2.94138e-20	3.30985e-19	3096.79	3650.72	2883.99	3203.15	3305.99	2274.48	2293.22	2221.07	2270.57	2077.9
ENSMUSG00000027469	Tpx2	1.18502	6.91133e-15	5.46891e-14	49.0095	41.7822	47.6106	42.4961	50.4731	90.1935	102.803	106.596	110.488	117.519
ENSMUSG00000027470	Mylk2	3.21954	0.00490796	0.012251	2.04206	1.04455	0	0	0	3.57202	1.80355	0.969052	8.10918	14.5599
ENSMUSG00000027478	Dnmt3b	1.00453	0.0199744	0.044032	6.12618	14.6238	13.1689	5.31202	4.03785	13.3951	28.8568	12.5977	20.273	11.4399
ENSMUSG00000027489	Necab3	-0.722646	7.08157e-30	1.29853e-28	1275.27	1320.32	1317.9	1209.01	1201.26	792.988	785.447	668.646	854.505	730.073
ENSMUSG00000027500	Stmn2	-0.573143	1.03306e-18	1.0509e-17	11376.3	10677.4	11938.1	11943.5	9896.77	7358.36	7840.95	6896.74	8455.85	6975.21
ENSMUSG00000027508	Pag1	0.678474	9.43398e-29	1.64519e-27	413.517	396.931	416.34	426.024	463.343	677.791	665.511	693.841	707.526	642.714
ENSMUSG00000027514	Zbp1	4.44112	5.42725e-41	1.60885e-39	4.08412	2.08911	11.1429	6.37442	4.03785	145.56	98.2936	90.1218	138.87	131.039
ENSMUSG00000027533	Fabp5	0.822945	2.43895e-47	8.92187e-46	2202.36	2285.48	2467.65	2492.4	2222.84	3722.94	3947.98	4496.4	4166.09	4314.92
ENSMUSG00000027540	Ptpn1	0.914258	6.19145e-54	2.85635e-52	476.821	466.916	435.586	455.771	488.58	802.811	900.875	906.064	864.641	906.871
ENSMUSG00000027555	Car13	1.0749	5.58801e-14	4.14268e-13	233.816	168.173	180.313	179.546	198.864	409.889	403.996	413.785	272.671	524.155
ENSMUSG00000027570	Col9a3	0.863351	2.99473e-23	3.96296e-22	244.026	259.049	255.274	262.414	261.451	408.103	449.085	525.226	521.015	430.556
ENSMUSG00000027577	Chrna4	-0.720616	8.94915e-22	1.09615e-20	820.908	996.505	824.575	929.603	862.081	612.601	485.156	512.628	536.22	542.875
ENSMUSG00000027580	Helz2	0.956426	3.03233e-11	1.85187e-10	100.061	86.698	54.7015	77.5554	92.8706	166.992	156.007	136.636	167.252	172.638
ENSMUSG00000027581	Stmn3	-0.581571	1.22244e-34	2.82578e-33	9233.18	10012.1	10471.3	9650.87	9391.03	6326.94	6429.67	6199.99	7161.42	6466.66
ENSMUSG00000027584	Oprl1	-0.731536	1.75597e-39	4.96817e-38	1416.17	1530.27	1342.21	1434.24	1485.93	963.552	874.723	835.323	829.164	835.112
ENSMUSG00000027603	Ggt7	-0.543627	2.21665e-30	4.19196e-29	2315.7	2399.34	2199.2	2425.47	2172.36	1652.95	1588.03	1527.23	1642.11	1484.07
ENSMUSG00000027605	Acss2	-0.74206	1.39973e-34	3.2151e-33	1680.62	1809.17	1661.31	1878.33	1654.51	1148.4	1026.22	928.352	1012.63	1074.31
ENSMUSG00000027611	Procr	1.53476	3.05404e-14	2.31143e-13	26.5468	27.1584	32.4157	23.3729	27.2555	64.2963	78.4545	70.7408	78.0509	106.079
ENSMUSG00000027624	Epb41l1	-0.581395	2.46066e-28	4.20674e-27	9867.24	10801.7	9031.83	9926.03	10136	6985.98	6611.82	6580.83	7032.69	6043.38
ENSMUSG00000027635	Dsn1	0.62125	5.8874e-06	2.24986e-05	68.409	82.5198	65.8445	61.6194	61.5772	103.589	96.4901	105.627	110.488	107.119
ENSMUSG00000027639	Samhd1	0.862648	1.16854e-37	3.07027e-36	415.559	404.242	407.223	434.523	404.794	751.017	705.189	705.47	743.004	854.872
ENSMUSG00000027641	Rbl1	1.43167	2.36915e-20	2.69666e-19	45.9464	51.1831	43.5586	40.3713	51.4826	133.951	130.758	131.791	96.2965	134.159
ENSMUSG00000027656	Wisp2	3.82907	3.365e-62	1.88449e-60	132.734	104.455	115.481	53.1202	74.7002	1085	1356.27	1500.09	1320.78	1570.38
ENSMUSG00000027661	Slc2a10	1.00617	3.13623e-07	1.37504e-06	31.6519	51.1831	28.3638	45.6833	40.3785	73.2264	81.1599	77.5241	101.365	62.3994
ENSMUSG00000027671	Actl6a	0.512153	1.93719e-09	1.03195e-08	216.458	222.49	272.495	253.914	214.006	333.091	355.3	332.385	319.299	341.117
ENSMUSG00000027699	Ect2	1.33416	4.03449e-07	1.74911e-06	16.3365	29.2475	17.2209	10.624	27.2555	47.3292	55.0084	60.0812	35.4777	56.1594
ENSMUSG00000027715	Ccna2	2.28989	2.27669e-21	2.71815e-20	23.4837	15.6683	17.2209	24.4353	24.2271	81.2634	93.7847	84.3075	96.2965	159.118
ENSMUSG00000027716	Trpc3	-1.01328	0.000442806	0.00131462	371.655	171.307	392.028	406.9	182.713	136.63	177.65	136.636	176.375	127.919
ENSMUSG00000027737	Slc7a11	0.648871	4.40521e-07	1.90337e-06	614.66	473.183	553.093	458.958	506.75	1024.28	669.118	970.99	617.311	804.952
ENSMUSG00000027748	Trpc4	0.580295	0.00883828	0.0209933	55.1356	34.4703	34.4417	58.4322	37.3501	76.7984	87.4723	56.205	47.6414	59.2794
ENSMUSG00000027750	Postn	3.47592	2.09424e-102	2.34565e-100	67.388	51.1831	61.7925	49.9329	43.4069	574.202	461.71	817.88	535.206	658.314
ENSMUSG00000027762	Sucnr1	2.05432	0.0198929	0.0438745	1.02103	1.04455	1.01299	1.0624	1.00946	1.78601	2.70533	6.78336	4.05459	6.23994
ENSMUSG00000027775	Mfsd1	0.840064	1.50097e-55	7.24766e-54	885.233	805.351	953.225	892.419	838.863	1505.61	1596.14	1588.28	1489.05	1654.62
ENSMUSG00000027800	Tm4sf1	2.06702	1.83498e-230	7.38375e-228	446.19	429.312	399.119	436.648	476.466	1721.71	1707.06	1961.36	1814.43	1966.62
ENSMUSG00000027803	Wwtr1	0.980658	1.29641e-33	2.82544e-32	431.896	368.728	419.379	382.465	419.936	741.194	774.626	929.321	708.54	839.272
ENSMUSG00000027808	Serp1	0.785082	1.62942e-50	6.60555e-49	1423.32	1343.3	1466.81	1364.13	1515.2	2358.43	2581.79	2471.08	2245.23	2602.05
ENSMUSG00000027824	Vmn2r1	1.11289	0.0127926	0.0294303	6.12618	3.13366	6.07795	4.24961	6.05678	10.7161	12.6249	9.69052	14.1911	8.31992
ENSMUSG00000027827	Kcnab1	-0.608299	1.65969e-21	1.99687e-20	3861.54	4030.93	3953.71	3751.35	3867.25	2859.4	2598.02	2183.27	2752.05	2373.26
ENSMUSG00000027829	Ccnl1	0.71612	2.51735e-30	4.73179e-29	391.055	378.129	365.69	352.718	375.52	574.202	631.243	627.946	636.571	591.754
ENSMUSG00000027832	Ptx3	3.80783	1.33622e-49	5.29829e-48	12.2524	10.4455	9.11692	4.24961	6.05678	118.77	117.231	123.07	120.624	111.279
ENSMUSG00000027833	Shox2	-0.598145	0.000118529	0.000383605	77.5983	68.9406	87.1173	86.0547	78.7381	53.5803	49.5977	46.5145	61.8325	51.9995
ENSMUSG00000027840	Wnt2b	-1.39048	0.00124999	0.0034684	53.0936	19.8465	59.7665	50.9954	12.1136	8.93005	25.2497	8.72147	20.273	11.4399
ENSMUSG00000027843	Ptpn22	1.85474	1.27322e-10	7.38938e-10	17.3575	19.8465	19.2468	5.31202	13.123	47.3292	40.5799	69.7717	45.6141	68.6393
ENSMUSG00000027848	Olfml3	1.91897	1.06217e-122	1.51842e-120	531.957	489.896	559.171	462.145	491.608	1724.39	1722.39	2113.5	1824.57	2205.82
ENSMUSG00000027849	Syt6	-0.55701	4.67369e-15	3.75017e-14	724.932	675.826	758.731	755.369	617.791	506.334	499.584	436.073	487.564	470.075
ENSMUSG00000027859	Ngf	0.986085	0.00115655	0.0032252	12.2524	12.5346	13.1689	9.56163	10.0946	26.7901	18.9373	24.2263	20.273	23.9198
ENSMUSG00000027861	Casq2	0.784261	4.35428e-06	1.69226e-05	35.7361	41.7822	48.6236	38.2465	39.369	69.6544	60.419	73.6479	70.9553	76.9592
ENSMUSG00000027863	Cd2	3.22243	1.87154e-05	6.74775e-05	0	1.04455	1.01299	0	4.03785	5.35803	9.01776	12.5977	13.1774	17.6798
ENSMUSG00000027868	Tbx15	1.85166	0.000176576	0.000558246	21.4416	2.08911	13.1689	3.18721	6.05678	16.9671	24.348	56.205	24.3275	44.7196
ENSMUSG00000027878	Notch2	0.934698	3.42363e-35	8.10371e-34	491.116	477.361	436.599	430.273	432.05	898.363	889.152	964.207	738.949	841.352
ENSMUSG00000027894	Slc6a17	-0.684623	2.20375e-28	3.77943e-27	2747.59	2974.89	2392.69	2998.1	2831.54	1882.45	1676.4	1750.11	1714.08	1650.46
ENSMUSG00000027895	Kcnc4	-0.723906	2.32555e-39	6.53711e-38	1352.87	1458.2	1449.59	1477.8	1447.57	976.947	812.501	824.663	864.641	870.471
ENSMUSG00000027901	Dennd2d	2.1696	4.61803e-08	2.17291e-07	12.2524	5.22277	7.09094	2.12481	6.05678	25.0041	27.0533	28.1025	20.273	47.8395
ENSMUSG00000027907	S100a11	1.73847	3.08559e-48	1.15797e-46	305.288	212.044	262.365	253.914	251.356	686.721	800.777	920.599	788.618	1094.07
ENSMUSG00000027935	Rab13	0.52579	1.42039e-06	5.81345e-06	117.418	118.035	151.949	131.738	138.296	181.28	171.338	187.027	196.648	212.158
ENSMUSG00000027940	Tpm3	0.559622	2.88573e-16	2.50816e-15	1997.14	1998.23	2123.23	2058.94	2020.94	2841.54	2797.31	2917.82	2819.97	3658.68
ENSMUSG00000027947	Il6ra	1.24873	7.98295e-44	2.58898e-42	155.197	128.48	142.832	147.674	161.514	347.379	331.854	377.93	330.449	361.916
ENSMUSG00000027950	Chrnb2	-0.57033	1.25379e-24	1.80063e-23	944.453	932.787	909.666	1029.47	886.308	651.893	636.654	611.472	657.857	607.354
ENSMUSG00000027955	Fam198b	0.6792	3.7345e-07	1.62424e-06	151.112	107.589	165.118	123.239	126.183	194.675	183.962	250.015	201.716	249.598
ENSMUSG00000027961	Lrrc39	2.55088	7.07414e-10	3.89149e-09	4.08412	8.35643	4.05197	2.12481	3.02839	22.3251	28.8568	26.1644	19.2593	30.1597
ENSMUSG00000027962	Vcam1	0.854318	6.81433e-34	1.51399e-32	627.934	610.02	635.146	547.138	578.422	1130.54	963.999	1135.73	999.456	1193.91
ENSMUSG00000027965	Olfm3	-0.631929	2.07646e-21	2.48455e-20	917.906	837.732	880.29	848.86	939.81	652.786	582.548	527.164	559.533	530.395
ENSMUSG00000027966	Col11a1	0.831863	4.65425e-09	2.40162e-08	114.355	126.391	100.286	128.551	113.06	153.597	211.016	261.644	182.457	228.798
ENSMUSG00000027971	Ndst4	-0.878986	3.85173e-31	7.55363e-30	490.095	487.807	474.08	532.264	473.438	286.654	251.596	250.015	299.026	248.558
ENSMUSG00000027995	Tlr2	2.91501	6.64088e-162	1.48762e-159	96.9979	82.5198	86.1043	89.2419	84.7949	585.811	676.332	773.303	598.052	683.273
ENSMUSG00000027997	Casp6	1.46715	2.03297e-24	2.8891e-23	63.3039	56.4059	52.6756	40.3713	48.4542	133.951	141.579	158.925	131.774	157.038
ENSMUSG00000028004	Npy2r	-0.849611	8.20915e-08	3.77437e-07	123.545	84.6089	119.533	137.05	92.8706	63.4033	58.6155	59.1122	60.8189	67.5993
ENSMUSG00000028015	Ctso	0.723253	1.26595e-45	4.31157e-44	962.832	957.856	1095.04	969.974	1050.85	1729.75	1692.63	1664.83	1555.95	1671.26
ENSMUSG00000028019	Pdgfc	0.511878	1.83211e-06	7.42029e-06	161.323	142.059	150.936	159.36	148.391	250.041	204.703	227.727	177.388	225.678
ENSMUSG00000028020	Glrb	-0.565306	9.77328e-30	1.7771e-28	7657.73	7612.71	7501.2	7493.13	7979.8	5872.4	5150.04	4828.79	4985.12	5005.47
ENSMUSG00000028028	Alpk1	0.978673	1.82106e-08	8.93224e-08	50.0305	36.5594	41.5327	54.1826	52.4921	98.2305	86.5705	117.255	83.1191	76.9592
ENSMUSG00000028031	Dkk2	2.56212	5.14838e-12	3.32944e-11	12.2524	5.22277	3.03897	5.31202	8.0757	26.7901	29.7586	57.1741	40.5459	46.7995
ENSMUSG00000028033	Kcnq5	-0.690053	2.09134e-13	1.4963e-12	265.468	250.693	239.066	269.85	243.28	176.815	157.811	144.389	164.211	141.439
ENSMUSG00000028037	Ifi44	3.64817	3.31819e-38	8.95665e-37	18.3785	13.5792	17.2209	18.0609	12.1136	308.087	138.874	110.472	239.221	197.598
ENSMUSG00000028039	Efna3	-0.646336	2.77941e-17	2.59201e-16	694.301	902.495	757.718	762.805	828.769	525.98	479.745	456.423	523.042	536.635
ENSMUSG00000028040	Efna4	1.22794	0.000327097	0.000991916	12.2524	7.31188	10.1299	10.624	6.05678	19.6461	19.8391	30.0406	16.2184	22.8798
ENSMUSG00000028044	Cks1b	0.717895	2.9051e-05	0.000102012	40.8412	50.1386	45.5846	42.4961	41.388	60.7243	64.9279	73.6479	76.0236	88.3991
ENSMUSG00000028047	Thbs3	1.07951	7.259e-23	9.42802e-22	129.671	137.881	126.624	134.925	154.448	259.864	264.22	353.704	276.726	291.197
ENSMUSG00000028048	Gba	0.670866	1.17294e-39	3.34035e-38	730.037	733.277	705.042	728.809	674.321	1120.72	1099.27	1207.44	1085.62	1173.11
ENSMUSG00000028051	Hcn3	-0.855643	4.61291e-11	2.77426e-10	162.344	141.015	184.364	211.418	170.599	92.8725	108.213	93.029	83.1191	102.959
ENSMUSG00000028068	Iqgap3	2.47977	2.02317e-29	3.61822e-28	21.4416	16.7129	15.1949	18.0609	7.06624	83.9424	87.4723	93.029	90.2146	82.1592
ENSMUSG00000028071	Sh2d2a	3.53887	0.000415378	0.00123861	1.02103	0	0	0	2.01893	3.57202	9.01776	5.81431	5.06824	12.4799
ENSMUSG00000028073	Pear1	0.978748	6.69292e-17	6.05708e-16	173.575	170.262	159.04	151.924	163.533	344.7	278.649	400.218	260.507	328.637
ENSMUSG00000028088	Fmo5	0.532345	2.22236e-07	9.86107e-07	117.418	130.569	144.858	132.8	127.192	186.638	171.338	187.996	195.634	203.838
ENSMUSG00000028108	Ecm1	1.7686	6.94967e-42	2.14502e-40	260.363	194.287	229.949	167.86	204.921	670.646	633.047	941.918	599.066	760.233
ENSMUSG00000028111	Ctsk	1.35099	3.53316e-11	2.14387e-10	214.416	192.198	205.637	173.172	186.751	452.753	381.451	656.048	343.627	646.874
ENSMUSG00000028121	Bcar3	0.728754	3.55739e-17	3.28371e-16	212.374	209.955	235.014	260.289	201.893	352.737	356.202	409.909	364.913	371.276
ENSMUSG00000028128	F3	0.623558	3.4983e-26	5.40644e-25	1169.08	1344.34	1341.2	1199.45	1140.69	1894.06	1880.2	2049.54	1764.76	1955.18
ENSMUSG00000028137	Celf3	-0.597428	5.82836e-06	2.22848e-05	217.479	180.708	165.118	190.17	155.457	122.342	118.133	112.41	96.2965	151.839
ENSMUSG00000028139	Riiad1	1.06596	0.00133694	0.00369739	12.2524	7.31188	9.11692	9.56163	10.0946	18.7531	14.4284	22.2882	22.3002	23.9198
ENSMUSG00000028159	Dapp1	1.44725	3.82164e-21	4.49353e-20	43.9043	48.0495	52.6756	59.4946	61.5772	126.807	154.204	137.605	127.72	178.878
ENSMUSG00000028163	Nfkb1	0.752231	1.24448e-42	3.89084e-41	529.915	535.856	539.925	511.016	514.826	851.926	885.544	959.361	856.532	879.831
ENSMUSG00000028164	Manba	0.898407	1.13447e-33	2.47999e-32	277.72	286.208	269.456	281.537	269.527	523.301	529.343	560.112	451.073	514.795
ENSMUSG00000028167	Bdh2	1.19642	7.58859e-26	1.16121e-24	99.0399	83.5643	92.1822	77.5554	89.8422	213.428	206.507	214.16	176.375	202.798
ENSMUSG00000028172	Tacr3	-0.694967	3.06695e-12	2.01579e-11	279.762	312.322	284.651	380.34	341.198	204.498	196.587	210.284	178.402	196.558
ENSMUSG00000028173	Wls	0.815755	2.92151e-40	8.45048e-39	1408	1135.43	1311.82	1290.82	1208.33	2245.01	2184.1	2359.64	2034.39	2362.86
ENSMUSG00000028175	Depdc1a	3.80513	1.11983e-05	4.1347e-05	0	0	3.03897	1.0624	0	8.03704	8.11599	8.72147	11.1501	21.8398
ENSMUSG00000028176	Lrrc7	-0.531732	0.000112614	0.000365606	116.397	109.678	99.2732	107.303	102.965	91.9795	71.2403	74.617	64.8734	66.5593
ENSMUSG00000028189	Ctbs	0.901194	3.03348e-21	3.59011e-20	122.524	122.213	137.767	145.549	137.287	233.967	246.185	256.799	243.275	263.117
ENSMUSG00000028191	Bcl10	0.568249	7.94261e-18	7.69095e-17	352.255	368.728	399.119	401.588	373.501	517.943	556.396	587.245	562.574	587.594
ENSMUSG00000028195	Cyr61	1.53828	1.31072e-26	2.06531e-25	239.942	293.52	142.832	180.609	233.186	529.552	654.69	685.12	590.957	706.153
ENSMUSG00000028211	Trp53inp1	0.651174	1.53886e-25	2.30447e-24	630.997	507.653	576.392	577.947	594.573	854.605	881.036	964.207	917.351	920.391
ENSMUSG00000028214	Gem	0.885708	1.45757e-14	1.1267e-13	94.9558	95.0544	103.325	97.7411	103.975	151.811	197.489	193.81	193.607	178.878
ENSMUSG00000028222	Calb1	-0.669512	3.47579e-20	3.89055e-19	994.484	930.698	1110.24	1064.53	993.311	692.079	723.225	587.245	583.861	612.554
ENSMUSG00000028223	Decr1	0.541833	3.71256e-24	5.17781e-23	607.513	560.926	600.704	585.384	566.308	841.21	851.277	864.394	800.782	895.431
ENSMUSG00000028234	Rps20	0.513215	1.40408e-17	1.33813e-16	2416.78	2399.34	2624.66	2324.54	2525.68	3101.41	3286.07	3681.43	3609.6	3869.8
ENSMUSG00000028238	Atp6v0d2	10.8823	3.11235e-32	6.42854e-31	1.02103	0	0	0	0	511.692	504.093	689.965	421.677	539.755
ENSMUSG00000028262	Clca3a2	3.73728	2.07662e-05	7.44478e-05	2.04206	1.04455	1.01299	0	0	8.93005	19.8391	14.5358	5.06824	6.23994
ENSMUSG00000028266	Lmo4	0.63455	2.11153e-29	3.76078e-28	942.411	833.554	927.9	852.047	873.185	1331.47	1393.24	1514.63	1292.4	1344.71
ENSMUSG00000028268	Gbp3	2.26556	1.65313e-51	7.08499e-50	105.166	91.9208	100.286	78.6178	87.8232	556.342	350.791	336.261	515.947	472.155
ENSMUSG00000028270	Gbp2	2.57769	2.44176e-126	3.58494e-124	138.86	90.8762	119.533	108.365	109.022	753.696	612.306	698.686	727.799	591.754
ENSMUSG00000028273	Pdlim5	0.601942	4.04514e-28	6.85088e-27	917.906	854.445	896.498	839.299	796.466	1272.53	1294.05	1426.44	1243.75	1296.87
ENSMUSG00000028312	Smc2	0.510455	5.63673e-07	2.41341e-06	149.07	147.282	149.923	140.237	137.287	221.465	174.043	205.439	225.03	205.918
ENSMUSG00000028327	Stra6l	7.27847	5.49429e-23	7.17461e-22	1.02103	1.04455	1.01299	0	1.00946	114.305	110.017	161.832	118.597	135.199
ENSMUSG00000028328	Tmod1	0.678861	7.35476e-06	2.77692e-05	801.509	551.525	870.16	852.047	570.346	1083.21	1245.35	1141.54	1324.84	1041.03
ENSMUSG00000028331	Trmo	0.540642	0.00187363	0.005038	55.1356	50.1386	44.5716	49.9329	37.3501	58.9383	72.1421	82.3694	70.9553	60.3194
ENSMUSG00000028337	Coro2a	-0.667033	2.1436e-12	1.42703e-11	706.553	576.594	717.198	748.994	544.1	427.749	429.246	383.745	456.141	376.476
ENSMUSG00000028339	Col15a1	1.40546	1.20722e-28	2.09853e-27	159.281	157.728	168.157	113.677	171.609	383.992	324.64	486.464	392.282	456.556
ENSMUSG00000028341	Nr4a3	0.722231	1.58696e-05	5.778e-05	57.1777	59.5396	72.9354	50.9954	74.7002	108.947	122.642	93.029	77.0372	118.559
ENSMUSG00000028362	Tnfsf8	3.01332	9.17338e-20	9.97141e-19	8.16824	3.13366	5.06496	7.43682	6.05678	48.2223	41.4817	59.1122	47.6414	44.7196
ENSMUSG00000028364	Tnc	2.14571	2.17079e-52	9.56778e-51	68.409	77.297	78.0004	74.3682	52.4921	267.901	258.81	344.982	305.108	375.436
ENSMUSG00000028369	Svep1	0.5855	5.91409e-05	0.000199483	127.629	81.4752	101.299	89.2419	92.8706	150.918	124.445	151.172	130.761	183.038
ENSMUSG00000028378	Ptgr1	0.822697	1.36074e-07	6.15094e-07	51.0515	49.094	64.8315	63.7442	47.4447	80.3704	97.3919	95.9361	108.46	107.119
ENSMUSG00000028382	Ptbp3	1.21014	5.02695e-47	1.81446e-45	476.821	368.728	497.379	453.646	483.533	1035.89	1041.55	1127.98	914.31	1157.51
ENSMUSG00000028392	Bspry	-0.589753	0.0128915	0.0296359	45.9464	50.1386	38.4937	29.7473	31.2933	20.5391	27.9551	21.3191	29.3958	31.1997
ENSMUSG00000028413	B4galt1	1.99103	6.70419e-68	4.21027e-66	164.386	159.817	150.936	144.487	124.164	488.474	569.021	654.11	534.192	712.393
ENSMUSG00000028459	Cd72	4.50174	2.27274e-106	2.72842e-104	7.14721	14.6238	16.2079	15.936	14.1325	275.045	270.533	330.447	315.244	350.477
ENSMUSG00000028463	Car9	1.93657	0.000292751	0.000893677	1.02103	4.17822	1.01299	6.37442	5.04731	10.7161	12.6249	23.2572	9.12283	11.4399
ENSMUSG00000028465	Tln1	0.845353	1.14972e-67	7.19953e-66	1593.83	1474.91	1460.73	1488.43	1456.65	2468.26	2688.2	2818	2849.36	2608.29
ENSMUSG00000028480	Glipr2	1.60492	4.53049e-74	3.18586e-72	164.386	147.282	151.949	185.921	166.561	496.511	493.272	476.774	456.141	559.515
ENSMUSG00000028488	Sh3gl2	-0.676074	4.01291e-52	1.75446e-50	6260.96	7214.73	6499.35	6440.29	6679.61	4381.08	4154.48	3915.94	4095.14	4164.12
ENSMUSG00000028494	Plin2	2.20648	4.11391e-191	1.19188e-188	341.024	317.544	342.391	368.654	310.914	1413.63	1530.31	1659.99	1419.11	1733.66
ENSMUSG00000028497	Hacd4	2.25032	6.26012e-72	4.22441e-70	112.313	79.3861	111.429	81.805	114.069	463.469	427.442	569.803	409.514	507.515
ENSMUSG00000028517	Plpp3	0.509899	1.44749e-25	2.17213e-24	2667.95	2688.68	2672.27	2505.15	2667	3822.06	3613.42	4193.09	3606.56	3561.97
ENSMUSG00000028521	Slc35d1	0.577729	5.59947e-12	3.61041e-11	193.996	222.49	239.066	214.605	205.93	342.021	324.64	307.189	332.476	298.477
ENSMUSG00000028528	Dnajc6	-0.605394	1.28059e-34	2.95392e-33	3728.8	3464.79	3534.33	3754.53	3649.21	2666.51	2329.29	2293.75	2387.14	2237.02
ENSMUSG00000028546	Elavl4	-0.716021	1.83024e-26	2.86729e-25	1873.59	1648.31	1837.57	1879.39	1666.62	1172.52	1100.17	1004.91	1187.99	953.671
ENSMUSG00000028551	Cdkn2c	1.89786	1.03575e-34	2.40704e-33	60.2408	34.4703	49.6366	42.4961	48.4542	162.527	154.204	204.47	163.197	194.478
ENSMUSG00000028555	Ttc39a	-0.668287	7.58017e-15	5.98726e-14	296.099	290.386	304.91	284.724	278.612	189.317	200.194	169.584	190.566	164.318
ENSMUSG00000028556	Dock7	0.535154	1.90105e-17	1.79522e-16	575.861	538.99	520.678	545.013	507.76	799.239	799.876	842.106	745.031	706.153
ENSMUSG00000028558	Calr4	-0.515091	0.00663839	0.016124	63.3039	52.2277	52.6756	59.4946	62.5867	26.7901	46.8924	38.7621	46.6278	44.7196
ENSMUSG00000028581	Laptm5	3.03286	0	0	570.756	564.059	570.314	600.258	613.753	4329.29	4573.81	5234.82	4573.58	5183.31
ENSMUSG00000028583	Pdpn	1.7151	2.13808e-52	9.44276e-51	157.239	153.549	189.429	121.114	166.561	475.078	468.022	625.038	494.66	527.275
ENSMUSG00000028597	Gpx7	0.96698	9.02981e-12	5.74214e-11	76.5773	66.8515	64.8315	65.869	66.6245	133.951	116.329	154.079	110.488	151.839
ENSMUSG00000028599	Tnfrsf1b	2.66209	1.97386e-127	2.93767e-125	113.334	81.4752	124.598	120.052	119.117	687.614	670.02	819.818	608.189	751.913
ENSMUSG00000028600	Podn	0.631539	2.92144e-06	1.15818e-05	136.818	107.589	117.507	100.928	127.192	161.634	167.73	219.975	152.047	214.238
ENSMUSG00000028601	Echdc2	0.643202	2.54084e-06	1.01489e-05	88.8296	85.6534	98.2602	100.928	70.6624	125.914	140.677	160.863	115.556	150.799
ENSMUSG00000028630	Dyrk2	0.545208	5.50204e-09	2.819e-08	232.795	193.243	192.468	175.297	210.978	275.045	289.47	323.663	273.685	305.757
ENSMUSG00000028639	Ybx1	0.718247	3.85324e-35	9.11066e-34	2321.82	2247.88	2376.48	2185.36	2267.25	3352.34	3559.31	3880.08	3717.05	4250.44
ENSMUSG00000028641	P3h1	0.575089	5.65438e-07	2.42049e-06	128.65	119.079	127.637	132.8	125.173	169.671	173.141	210.284	167.252	224.638
ENSMUSG00000028643	Svbp	0.589264	7.84962e-09	3.97679e-08	166.428	162.95	194.494	167.86	181.703	222.358	247.087	273.273	270.644	303.677
ENSMUSG00000028644	Ermap	1.93545	0.000647159	0.00187445	5.10515	2.08911	8.10393	7.43682	7.06624	13.3951	8.11599	15.5048	14.1911	63.4394
ENSMUSG00000028673	Fuca1	0.772407	3.86241e-72	2.61452e-70	1123.13	1139.61	1161.9	1155.89	1113.44	1931.57	1864.87	2013.69	1867.14	2050.86
ENSMUSG00000028675	Pnrc2	0.533772	7.69907e-28	1.28786e-26	1044.51	942.188	1003.87	999.721	1062.96	1395.77	1531.22	1489.43	1398.83	1501.75
ENSMUSG00000028678	Kif2c	1.9296	1.19066e-06	4.92799e-06	5.10515	3.13366	9.11692	5.31202	4.03785	16.0741	21.6426	24.2263	18.2457	21.8398
ENSMUSG00000028689	Ccdc163	0.692109	2.82255e-05	9.93331e-05	46.9674	68.9406	53.6886	59.4946	56.5299	66.9753	99.1954	101.75	100.351	93.5991
ENSMUSG00000028691	Prdx1	0.552279	5.08823e-36	1.25496e-34	4098.42	3983.93	4349.79	4454.66	4082.27	5982.24	6030.18	6159.29	5920.72	6659.05
ENSMUSG00000028702	Rad54l	0.698068	0.00833968	0.0198895	23.4837	13.5792	17.2209	16.9985	18.1703	28.5761	27.0533	23.2572	37.505	29.1197
ENSMUSG00000028709	Mob3c	0.690917	1.26438e-08	6.2941e-08	118.44	95.0544	85.0913	100.928	113.06	144.667	165.025	164.739	167.252	187.198
ENSMUSG00000028716	Pdzk1ip1	0.888345	0.000368922	0.00110922	17.3575	21.9356	22.2858	18.0609	17.1609	34.8272	39.6782	42.6383	24.3275	37.4396
ENSMUSG00000028717	Tal1	0.633964	9.7911e-05	0.000320215	70.4511	76.2524	59.7665	69.0562	66.6245	108.947	80.2581	93.998	107.447	141.439
ENSMUSG00000028763	Hspg2	1.14199	8.49838e-12	5.42006e-11	442.106	430.356	424.443	345.281	355.331	768.877	733.144	1265.58	836.259	804.952
ENSMUSG00000028778	Hcrtr1	-0.668826	1.88145e-05	6.77752e-05	89.8507	82.5198	105.351	124.301	102.965	59.8313	59.5172	61.0503	57.7779	80.0792
ENSMUSG00000028780	Sema3c	0.633962	2.43345e-33	5.24048e-32	725.953	709.252	677.691	798.927	728.832	1085.89	1129.93	1182.24	1107.92	1142.95
ENSMUSG00000028785	Hpca	-0.654096	9.39788e-34	2.06687e-32	1732.69	1902.13	1567.1	1828.4	1784.73	1141.26	1122.71	1160.92	1074.47	1100.31
ENSMUSG00000028792	Ak2	0.558117	3.19229e-12	2.095e-11	346.129	347.837	339.352	320.846	343.217	413.461	543.771	524.257	517.974	501.275
ENSMUSG00000028794	A3galt2	-2.81894	0.0126533	0.0291345	90.8717	6.26732	87.1173	80.7426	5.04731	1.78601	17.1338	0	16.2184	3.11997
ENSMUSG00000028803	Nipal3	-0.523909	2.88484e-08	1.38316e-07	2574.02	2035.84	2571.99	2807.93	1958.36	1585.08	1693.54	1566.96	1920.86	1543.34
ENSMUSG00000028833	Ncdn	-0.549418	8.64624e-66	5.16138e-64	16593.8	18181.5	16963.6	16851.8	17187.1	11847.5	11691.5	11262.3	11961	11849.6
ENSMUSG00000028834	Trim63	1.26154	0.0114753	0.0266891	6.12618	8.35643	6.07795	3.18721	3.02839	8.93005	11.7231	6.78336	11.1501	25.9997
ENSMUSG00000028843	Sh3bgrl3	0.664855	4.85577e-11	2.91145e-10	1575.45	1205.42	1662.32	1755.09	1156.84	2102.13	2500.63	2257.89	2381.06	2419.02
ENSMUSG00000028859	Csf3r	3.41986	9.35038e-186	2.57183e-183	93.9348	76.2524	57.7405	71.181	71.6718	742.087	710.6	858.58	736.922	921.431
ENSMUSG00000028862	Map3k6	0.690916	1.56618e-13	1.13024e-12	166.428	186.975	153.975	167.86	185.741	251.827	298.488	282.963	259.494	297.437
ENSMUSG00000028864	Hgf	2.06971	6.32819e-13	4.37497e-12	16.3365	15.6683	19.2468	14.8736	6.05678	74.1194	53.2048	81.4004	39.5323	54.0795
ENSMUSG00000028865	Cd164l2	-0.821207	1.16306e-07	5.28705e-07	93.9348	148.327	126.624	105.178	123.154	82.1564	66.7315	61.0503	59.8052	67.5993
ENSMUSG00000028868	Wasf2	0.706072	1.33442e-29	2.41228e-28	768.836	719.698	619.951	689.5	757.097	1090.36	1145.26	1244.26	1162.65	1158.55
ENSMUSG00000028873	Cdca8	1.10211	0.000106459	0.000346576	21.4416	16.7129	14.1819	10.624	11.1041	29.4692	26.1515	33.9168	27.3685	42.6396
ENSMUSG00000028874	Fgr	3.60181	1.45988e-50	5.9404e-49	15.3155	9.40099	12.1559	10.624	16.1514	133.058	139.775	159.894	130.761	212.158
ENSMUSG00000028876	Epha10	-0.665109	8.44537e-17	7.60503e-16	536.041	654.935	523.717	535.451	631.924	370.597	372.434	353.704	384.172	335.917
ENSMUSG00000028919	Arhgef19	0.633543	1.30113e-20	1.49906e-19	334.898	364.549	345.43	348.468	320	523.301	485.156	542.669	565.615	542.875
ENSMUSG00000028923	Necap2	0.826129	3.84532e-58	1.95222e-56	777.004	824.153	846.861	761.743	808.58	1332.36	1404.97	1445.83	1417.08	1528.79
ENSMUSG00000028926	Cdk14	-0.540663	3.6973e-30	6.87831e-29	4069.83	4050.78	3934.46	3895.83	4062.08	3058.54	2830.68	2649.39	2640.55	2572.93
ENSMUSG00000028927	Padi2	0.583437	1.24252e-30	2.38468e-29	1917.49	2075.53	1878.09	2075.94	2155.2	2823.68	2934.38	3137.79	3018.64	3226.05
ENSMUSG00000028931	Kcnab2	-0.674637	1.37218e-24	1.96677e-23	9237.26	9818.81	9372.2	9390.58	8718.73	5820.6	5580.19	5625.35	6955.65	5173.95
ENSMUSG00000028937	Acot7	-0.532628	1.8861e-25	2.81477e-24	6106.78	6499.22	6553.04	6589.02	5816.52	4298.03	4475.52	4070.99	4788.47	4187
ENSMUSG00000028955	Vamp3	0.503901	5.77071e-36	1.41366e-34	1318.15	1317.18	1360.45	1297.19	1406.18	1887.81	1904.55	1928.41	1817.47	1963.5
ENSMUSG00000028961	Pgd	0.59533	1.58855e-22	2.03164e-21	965.895	912.94	984.628	946.601	810.598	1317.18	1350.86	1409.97	1372.48	1532.94
ENSMUSG00000028965	Tnfrsf9	2.06721	0.0125929	0.0290113	5.10515	0	0	0	2.01893	4.46502	3.60711	6.78336	9.12283	6.23994
ENSMUSG00000028970	Abcb1b	1.48756	7.76768e-41	2.29015e-39	84.7455	76.2524	65.8445	79.6802	78.7381	219.679	222.739	217.068	209.825	210.078
ENSMUSG00000028977	Casz1	-0.958317	1.3177e-07	5.96508e-07	196.038	101.322	194.494	200.794	135.268	72.3334	93.7847	75.586	96.2965	88.3991
ENSMUSG00000028980	H6pd	0.942844	2.93372e-22	3.69547e-21	206.248	179.663	183.351	163.61	196.845	359.881	321.934	421.538	332.476	352.557
ENSMUSG00000029007	Agtrap	0.549963	1.7598e-14	1.35311e-13	420.665	383.351	434.573	433.46	400.757	542.054	569.923	658.955	639.612	627.114
ENSMUSG00000029022	Miip	0.770513	2.37314e-11	1.46079e-10	106.187	122.213	111.429	101.991	88.8327	158.062	178.552	197.687	188.538	183.038
ENSMUSG00000029050	Ski	0.559038	1.30173e-34	2.99951e-33	1888.91	1871.84	1724.11	2002.63	1911.92	2799.57	2793.7	2916.85	2650.69	2683.17
ENSMUSG00000029053	Prkcz	-0.533683	2.76505e-50	1.11263e-48	3108.02	3243.34	3101.78	3214.83	3145.49	2292.34	2167.87	2109.63	2236.11	2114.3
ENSMUSG00000029054	Gabrd	-0.801947	0.0132962	0.0304569	17.3575	24.0247	16.2079	20.1857	22.2082	13.3951	12.6249	15.5048	8.10918	7.27993
ENSMUSG00000029055	Plch2	-0.658205	1.36836e-10	7.90963e-10	241.984	260.094	214.754	218.855	207.949	156.276	148.793	141.482	152.047	124.799
ENSMUSG00000029068	Ccnl2	0.591512	4.70902e-16	4.03161e-15	562.588	652.846	582.47	470.645	582.46	805.49	869.312	884.744	862.614	875.671
ENSMUSG00000029070	Mxra8	1.36879	8.73076e-14	6.40266e-13	370.634	219.356	344.417	251.79	257.413	758.161	658.297	895.404	573.725	843.432
ENSMUSG00000029082	Bst1	1.50569	9.45011e-07	3.95496e-06	17.3575	10.4455	8.10393	9.56163	13.123	26.7901	34.2675	38.7621	23.3139	43.6796
ENSMUSG00000029084	Cd38	0.545276	1.42944e-20	1.64428e-19	932.201	1024.71	904.602	901.98	949.904	1359.15	1288.64	1504.94	1282.26	1444.55
ENSMUSG00000029088	Kcnip4	-0.80623	2.33994e-18	2.32912e-17	1333.47	1104.09	1374.63	1473.55	1063.97	744.766	798.072	637.636	770.372	679.113
ENSMUSG00000029092	D5Ertd615e	2.29448	0.0170273	0.0380684	1.02103	1.04455	1.01299	0	1.00946	2.67901	3.60711	7.75241	4.05459	2.07998
ENSMUSG00000029096	Htra3	0.964651	7.62765e-14	5.62597e-13	389.013	312.322	375.82	293.223	334.132	539.375	578.94	795.592	566.629	848.632
ENSMUSG00000029119	Man2b2	1.19245	4.97414e-112	6.35783e-110	657.544	634.044	629.068	666.127	576.403	1452.92	1372.5	1469.08	1404.92	1529.83
ENSMUSG00000029120	Ppp2r2c	-0.514182	4.13157e-37	1.06621e-35	5842.34	5971.72	5597.79	6391.42	6020.43	4287.32	4052.58	4048.7	4341.45	4151.64
ENSMUSG00000029121	Crmp1	-0.503922	7.4032e-17	6.68318e-16	1710.23	1678.6	1639.02	1833.71	1540.44	1220.74	1252.57	1049.48	1248.81	1151.27
ENSMUSG00000029122	Evc	0.632424	1.16784e-11	7.35866e-11	159.281	152.505	148.91	150.861	153.438	226.823	229.051	267.458	237.194	225.678
ENSMUSG00000029134	Plb1	1.24797	6.28113e-05	0.000211175	8.16824	19.8465	13.1689	7.43682	12.1136	25.8971	24.348	37.793	31.4231	24.9598
ENSMUSG00000029135	Fosl2	0.891158	3.86559e-12	2.52011e-11	208.29	220.401	143.845	183.796	256.403	344.7	361.612	391.497	337.545	444.076
ENSMUSG00000029151	Slc30a3	-0.595363	2.37258e-20	2.69915e-19	640.186	642.401	636.159	566.261	650.094	422.391	419.326	387.621	399.377	447.196
ENSMUSG00000029158	Yipf7	4.1402	0.000158549	0.000504558	0	0	1.01299	0	0	7.14404	3.60711	3.87621	5.06824	5.19995
ENSMUSG00000029163	Emilin1	1.72939	7.24135e-18	7.02444e-17	87.8086	62.6732	68.8834	50.9954	60.5678	188.424	196.587	291.685	138.87	282.877
ENSMUSG00000029168	Dpysl5	-0.840579	8.76972e-30	1.59863e-28	1205.84	1070.67	1106.19	1241.95	1027.63	687.614	639.359	598.874	683.198	544.955
ENSMUSG00000029171	Pgm1	0.868237	5.69595e-20	6.28579e-19	133.755	157.728	166.131	152.986	132.24	265.222	269.631	290.716	252.398	277.677
ENSMUSG00000029177	Cenpa	2.29724	2.4696e-17	2.31102e-16	17.3575	9.40099	11.1429	11.6864	8.0757	51.7943	62.2226	55.236	43.5868	70.7193
ENSMUSG00000029178	Klf3	0.581498	2.93716e-13	2.08295e-12	585.05	499.297	493.327	463.208	555.204	744.766	729.537	872.147	706.512	834.072
ENSMUSG00000029185	Fam114a1	0.738796	1.33599e-06	5.49597e-06	175.617	130.569	187.403	205.044	114.069	248.255	236.265	304.282	238.207	329.677
ENSMUSG00000029189	Sel1l3	1.37745	2.77912e-105	3.24664e-103	542.167	514.965	519.665	557.762	495.646	1338.61	1428.41	1514.63	1265.03	1283.35
ENSMUSG00000029193	Cckar	-1.89793	2.26709e-05	8.09158e-05	70.4511	16.7129	66.8574	83.9299	17.1609	9.82305	15.3302	9.69052	24.3275	9.35991
ENSMUSG00000029204	Rhoh	2.9542	2.24014e-31	4.43719e-30	15.3155	6.26732	9.11692	22.3105	15.1419	83.9424	111.82	107.565	90.2146	134.159
ENSMUSG00000029217	Tec	1.91087	9.94756e-41	2.92095e-39	60.2408	63.7178	81.0393	76.493	54.511	237.539	277.747	260.675	195.634	291.197
ENSMUSG00000029223	Uchl1	-0.607231	8.80034e-19	9.01143e-18	16144.5	14600.8	17246.2	16959.1	13808.4	10107	10468.7	9359.1	11702.6	10065
ENSMUSG00000029236	Nmu	-0.855165	3.18709e-10	1.8011e-09	143.965	131.614	160.053	168.922	146.372	87.5145	82.9634	64.9265	75.0099	105.039
ENSMUSG00000029249	Rest	0.991957	8.35042e-17	7.52577e-16	181.743	141.015	120.546	128.551	162.523	262.543	300.292	344.982	275.712	277.677
ENSMUSG00000029254	Stap1	4.49396	3.85267e-13	2.70309e-12	3.06309	3.13366	0	0	1.00946	23.2181	31.5622	35.8549	24.3275	47.8395
ENSMUSG00000029291	Rufy3	-0.504983	1.64657e-29	2.95689e-28	6574.41	6688.28	6990.66	7028.86	6429.27	5053.51	4824.5	4410.16	4932.41	4531.24
ENSMUSG00000029298	Gbp9	1.70282	3.29261e-27	5.35918e-26	37.7781	47.0049	32.4157	45.6833	52.4921	161.634	122.642	150.203	134.815	131.039
ENSMUSG00000029299	Abcg3	1.62242	0.00239676	0.0063349	3.06309	2.08911	1.01299	5.31202	7.06624	6.25103	10.8213	15.5048	9.12283	15.5998
ENSMUSG00000029304	Spp1	2.20227	5.37717e-214	1.82563e-211	3805.38	3708.17	3777.45	3275.39	3286.81	14615.8	15200.3	18498.2	15782.5	18068.8
ENSMUSG00000029322	Plac8	4.12292	4.74229e-10	2.64219e-09	2.04206	1.04455	3.03897	2.12481	1.00946	16.0741	18.0355	38.7621	14.1911	74.8793
ENSMUSG00000029330	Cds1	-0.561663	1.09418e-30	2.10402e-29	2615.88	2703.31	2610.48	2741	2829.52	2020.87	1811.67	1708.44	1852.95	1749.26
ENSMUSG00000029334	Prkg2	-0.53622	1.8237e-05	6.58696e-05	156.218	137.881	146.884	176.359	150.41	112.519	101.901	124.039	82.1055	108.159
ENSMUSG00000029335	Bmp3	-0.755646	1.82353e-07	8.15967e-07	123.545	133.703	113.455	122.176	135.268	74.1194	88.3741	62.9884	55.7506	90.4791
ENSMUSG00000029338	Antxr2	0.987406	0.000195669	0.000614672	170.512	77.297	148.91	152.986	70.6624	203.605	244.381	295.561	250.371	236.078
ENSMUSG00000029359	Tesc	-0.555282	4.35731e-12	2.8305e-11	518.683	591.218	556.132	515.266	511.798	354.523	361.612	334.323	437.896	345.277
ENSMUSG00000029361	Nos1	-0.623465	4.70707e-26	7.24362e-25	1029.2	1018.44	951.199	1110.21	1002.4	731.371	660.1	654.11	644.68	623.994
ENSMUSG00000029363	Rfc5	0.627096	5.35509e-06	2.05476e-05	71.4721	83.5643	91.1692	82.8674	74.7002	135.737	103.704	137.605	108.46	138.319
ENSMUSG00000029370	Rassf6	-0.645813	0.000109284	0.000355272	58.1987	68.9406	62.8055	70.1186	77.7286	44.6502	44.187	41.6692	42.5732	42.6396
ENSMUSG00000029380	Cxcl1	2.79031	3.00331e-05	0.000105341	0	1.04455	2.02598	1.0624	4.03785	16.0741	13.5266	12.5977	8.10918	6.23994
ENSMUSG00000029401	Rilpl2	1.09099	5.22654e-28	8.82421e-27	142.944	151.46	165.118	147.674	175.646	296.478	328.247	391.497	329.435	323.437
ENSMUSG00000029403	Cdkl2	-0.501267	2.0399e-10	1.16706e-09	656.523	554.658	753.666	655.503	619.81	475.078	483.352	422.507	454.114	453.436
ENSMUSG00000029408	Abcb9	-0.575752	8.414e-29	1.47086e-27	976.105	1033.06	907.64	1000.78	950.914	672.432	659.199	647.327	643.666	641.674
ENSMUSG00000029417	Cxcl9	5.57109	2.74593e-18	2.72449e-17	1.02103	0	1.01299	0	4.03785	57.1523	37.8746	51.3597	83.1191	64.4794
ENSMUSG00000029420	Rimbp2	-0.575584	8.68316e-15	6.82868e-14	488.053	491.985	414.314	435.585	463.343	296.478	319.229	300.406	330.449	292.237
ENSMUSG00000029442	Wdr66	0.531265	0.00193585	0.0051931	52.0725	41.7822	53.6886	50.9954	54.511	84.8354	55.9101	75.586	83.1191	66.5593
ENSMUSG00000029449	Rhof	-0.590607	1.86555e-21	2.23959e-20	750.457	785.505	671.613	708.623	740.946	497.404	471.629	505.845	449.046	504.395
ENSMUSG00000029456	Acad10	0.500027	0.00115648	0.0032252	55.1356	56.4059	57.7405	64.8066	51.4826	83.0494	78.4545	65.8955	88.1873	88.3991
ENSMUSG00000029468	P2rx7	1.27354	3.76942e-68	2.38792e-66	233.816	237.114	245.144	230.541	211.987	559.021	530.245	576.586	603.12	532.475
ENSMUSG00000029470	P2rx4	1.14554	8.68639e-49	3.33474e-47	316.519	360.371	394.054	359.092	317.981	748.338	696.171	860.518	799.768	763.353
ENSMUSG00000029484	Anxa3	2.01531	1.42758e-167	3.40879e-165	473.758	360.371	374.807	364.404	391.671	1552.94	1629.51	1697.78	1449.52	1616.14
ENSMUSG00000029490	Mfsd7a	0.745644	3.79616e-05	0.000130952	63.3039	90.8762	60.7795	46.7457	76.7192	101.803	135.266	84.3075	122.651	123.759
ENSMUSG00000029516	Cit	-0.562417	1.4582e-13	1.05442e-12	1176.23	1444.62	1048.45	1209.01	1280	858.177	771.921	864.394	872.751	802.872
ENSMUSG00000029521	Chek2	0.534959	0.000117019	0.000379	78.6193	78.3416	81.0393	96.6787	65.6151	121.449	96.4901	130.822	114.542	116.479
ENSMUSG00000029528	Pxn	0.908819	5.30664e-34	1.1863e-32	493.158	462.737	479.145	439.835	468.391	790.309	807.992	1017.5	866.669	920.391
ENSMUSG00000029538	Srsf9	0.51768	6.19676e-14	4.58303e-13	306.309	306.054	316.053	283.662	331.104	425.07	456.299	429.29	460.196	439.916
ENSMUSG00000029544	Cabp1	-0.567075	8.75067e-22	1.07244e-20	1538.69	1609.66	1575.2	1508.61	1485.93	1017.13	976.624	996.185	1211.31	1010.87
ENSMUSG00000029545	Acads	0.737556	5.39794e-18	5.27391e-17	196.038	178.619	234.001	209.293	190.788	336.663	323.738	329.478	337.545	355.677
ENSMUSG00000029546	Uncx	-0.848703	3.30559e-05	0.000115215	42.8833	50.1386	46.5976	49.9329	54.511	26.7901	27.0533	21.3191	27.3685	33.2797
ENSMUSG00000029552	Tes	1.14925	2.17497e-16	1.91801e-15	81.6824	79.3861	85.0913	87.1171	91.8611	186.638	188.471	222.882	134.815	210.078
ENSMUSG00000029553	Tfec	2.80079	9.28543e-06	3.4584e-05	1.02103	1.04455	1.01299	3.18721	2.01893	12.5021	10.8213	14.5358	10.1365	9.35991
ENSMUSG00000029560	Snx8	0.527132	2.26727e-12	1.50567e-11	310.393	311.277	347.456	369.716	343.217	434.893	492.37	507.783	474.387	515.835
ENSMUSG00000029561	Oasl2	2.58584	1.29538e-22	1.66453e-21	211.353	131.614	212.728	147.674	116.088	1272.53	666.413	706.439	1297.47	977.59
ENSMUSG00000029569	Tmem168	0.616416	3.66304e-17	3.37693e-16	400.244	335.302	395.067	366.529	422.965	575.988	636.654	610.503	548.383	571.994
ENSMUSG00000029576	Radil	-0.639763	2.41432e-08	1.16761e-07	233.816	248.604	193.481	210.356	253.375	131.272	160.516	129.853	136.842	173.678
ENSMUSG00000029580	Actb	0.529651	3.54838e-45	1.19911e-43	12190.1	12520	13079.7	12918.8	12588	16951	18812.9	18561.2	17959.8	19092.1
ENSMUSG00000029597	Sds	-0.912539	0.0131831	0.0302295	15.3155	15.6683	19.2468	10.624	18.1703	9.82305	9.91954	8.72147	9.12283	4.15996
ENSMUSG00000029600	Rita1	-0.579355	1.55905e-13	1.12547e-12	298.141	315.455	305.923	312.347	321.009	207.177	193.882	217.068	211.852	210.078
ENSMUSG00000029605	Oas1b	1.92819	7.99968e-14	5.88838e-13	13.2734	14.6238	13.1689	14.8736	20.1893	55.3663	42.3835	49.4216	78.0509	65.5194
ENSMUSG00000029608	Rph3a	-0.743326	1.92815e-36	4.84355e-35	12339.2	13686.8	11635.2	11918	12301.3	8077.23	6967.12	6935.5	8048.36	6935.69
ENSMUSG00000029622	Arpc1b	1.79189	9.36092e-34	2.06082e-32	912.801	620.465	962.342	960.412	665.236	2413.79	2764.85	3254.08	2850.38	2987.89
ENSMUSG00000029641	Rasl11a	1.6608	1.09262e-26	1.73169e-25	57.1777	51.1831	42.5456	39.3089	32.3028	141.988	155.106	139.543	122.651	143.519
ENSMUSG00000029651	Mtus2	-0.570615	5.58293e-17	5.08217e-16	845.413	868.024	737.458	784.054	878.232	615.28	550.084	554.298	506.824	540.795
ENSMUSG00000029657	Hsph1	-0.504398	2.57903e-36	6.44876e-35	5306.29	5648.95	5360.75	5312.02	5441	3897.07	3792.87	3490.52	3944.1	3959.24
ENSMUSG00000029661	Col1a2	1.66937	4.59725e-18	4.51137e-17	2513.78	1910.49	2561.86	1755.09	2122.9	5915.26	5526.09	9340.69	5650.07	8125.44
ENSMUSG00000029664	Tfpi2	2.97855	1.20979e-09	6.53106e-09	2.04206	6.26732	2.02598	2.12481	5.04731	14.2881	19.8391	43.6073	25.3412	35.3597
ENSMUSG00000029674	Limk1	-0.583702	1.48146e-34	3.39563e-33	4379.2	4628.42	4169.47	4542.84	4345.74	3035.32	3023.66	2800.56	3151.43	2709.17
ENSMUSG00000029675	Eln	1.44553	8.95035e-17	8.05643e-16	180.722	115.946	135.741	131.738	142.334	323.268	280.452	407.971	336.531	578.234
ENSMUSG00000029687	Ezh2	0.733173	2.50655e-09	1.32453e-08	77.5983	76.2524	99.2732	87.1171	99.9368	152.704	142.481	151.172	131.774	153.918
ENSMUSG00000029712	Actl6b	-0.620324	7.99536e-18	7.73858e-17	591.177	617.331	613.873	625.755	591.545	426.856	417.522	334.323	372.009	425.356
ENSMUSG00000029718	Pcolce	1.35145	1.62899e-11	1.01422e-10	525.831	368.728	465.976	303.847	390.662	923.367	826.027	1317.91	872.751	1305.19
ENSMUSG00000029720	Gm20605	1.3756	0.0108938	0.025461	6.12618	5.22277	1.01299	4.24961	6.05678	7.14404	17.1338	3.87621	17.232	13.5199
ENSMUSG00000029752	Asns	-0.540178	2.46311e-34	5.59843e-33	2335.1	2369.05	2310.63	2290.54	2200.63	1673.49	1584.42	1484.59	1658.33	1509.03
ENSMUSG00000029757	Dync1i1	-0.687621	2.77665e-35	6.61555e-34	3441.89	3792.78	3589.03	3683.35	3414	2449.51	2244.52	1972.99	2303.01	2153.82
ENSMUSG00000029759	Pon3	2.33181	1.04852e-66	6.47251e-65	61.2618	64.7624	48.6236	54.1826	67.634	269.687	292.176	318.818	255.439	357.756
ENSMUSG00000029761	Cald1	0.564703	5.68642e-13	3.94257e-12	775.983	771.925	802.289	693.749	760.125	1093.93	1036.14	1292.72	967.02	1238.63
ENSMUSG00000029762	Akr1b8	1.89492	3.56197e-42	1.10886e-40	46.9674	51.1831	47.6106	49.9329	43.4069	164.313	183.962	206.408	160.156	173.678
ENSMUSG00000029767	Calu	0.50733	4.2502e-21	4.99473e-20	2161.52	2135.07	2283.28	2183.24	2214.76	3048.72	2953.32	3328.69	2837.2	3439.25
ENSMUSG00000029771	Irf5	2.52613	1.46058e-81	1.22536e-79	73.5142	63.7178	65.8445	62.6818	85.8043	351.844	364.318	465.145	368.968	478.395
ENSMUSG00000029781	Fkbp9	0.808269	2.5133e-32	5.20604e-31	1063.91	922.341	1044.39	995.472	958.989	1645.81	1598.85	1922.6	1623.86	1941.66
ENSMUSG00000029797	Sspo	1.00569	2.91536e-06	1.15598e-05	36.7571	48.0495	22.2858	33.9969	35.3312	50.0083	78.4545	87.2147	73.9963	64.4794
ENSMUSG00000029798	Herc6	1.81008	1.52959e-41	4.62904e-40	98.0189	59.5396	61.7925	64.8066	77.7286	277.724	245.283	225.789	280.78	240.238
ENSMUSG00000029804	Herc3	-0.586813	2.59809e-27	4.25105e-26	2540.32	2628.1	2512.22	2552.95	2468.14	1926.21	1726	1620.25	1615.75	1563.1
ENSMUSG00000029810	Tmem176b	1.6166	6.5511e-124	9.48993e-122	943.432	913.985	1017.04	931.728	850.977	2676.33	2667.45	3303.5	2679.07	2956.69
ENSMUSG00000029816	Gpnmb	8.1383	0	0	60.2408	44.9158	42.5456	45.6833	34.3217	12021.6	10551.7	15759.7	11583	14221.9
ENSMUSG00000029826	Zc3hav1	1.51636	8.79212e-81	7.1821e-79	226.669	206.822	245.144	225.229	183.722	654.572	573.53	627.946	646.707	608.394
ENSMUSG00000029851	Tcaf2	0.607604	0.000430422	0.00128066	40.8412	51.1831	41.5327	35.0593	44.4164	62.5103	64.9279	65.8955	57.7779	73.8393
ENSMUSG00000029863	Casp2	0.664964	3.9285e-10	2.20632e-09	144.986	156.683	159.04	141.3	167.571	223.251	258.81	262.613	202.73	273.517
ENSMUSG00000029875	Ccdc184	-0.669009	5.26641e-31	1.02539e-29	1206.86	1367.32	1193.3	1252.57	1301.2	843.889	758.394	729.696	805.85	838.232
ENSMUSG00000029913	Prdm5	0.743282	2.62114e-07	1.15621e-06	52.0725	68.9406	76.9874	58.4322	61.5772	97.3375	119.034	109.503	100.351	106.079
ENSMUSG00000029915	Clec5a	2.90214	1.13644e-72	7.78982e-71	30.6309	33.4257	27.3508	32.9345	27.2555	192.889	204.703	249.046	226.043	261.037
ENSMUSG00000029917	C130060K24Rik	-0.852765	0.0175757	0.0392056	23.4837	12.5346	42.5456	23.3729	14.1325	13.3951	11.7231	14.5358	11.1501	13.5199
ENSMUSG00000029919	Hpgds	2.87256	2.86054e-154	5.75524e-152	70.4511	67.896	69.8964	97.7411	100.946	555.449	562.708	657.017	604.134	601.114
ENSMUSG00000029923	Rab19	2.48039	1.59736e-07	7.18911e-07	2.04206	3.13366	3.03897	4.24961	5.04731	19.6461	9.91954	21.3191	25.3412	21.8398
ENSMUSG00000029925	Tbxas1	3.07791	5.75474e-139	9.69339e-137	41.8622	51.1831	52.6756	48.8705	36.3407	358.095	406.701	401.187	377.077	405.596
ENSMUSG00000029994	Anxa4	1.87909	3.36947e-106	4.00083e-104	255.258	235.025	262.365	259.226	227.129	813.527	947.767	1063.05	827.136	905.831
ENSMUSG00000030000	Add2	-0.735925	6.10088e-56	2.96568e-54	2564.83	2539.31	2430.17	2741	2466.12	1636.88	1505.97	1473.93	1566.09	1464.31
ENSMUSG00000030004	Nat8	-0.6649	0.0102233	0.0240049	30.6309	28.203	33.4287	37.1841	43.4069	31.2552	18.9373	15.5048	26.3548	16.6398
ENSMUSG00000030029	Lrig1	0.576107	2.30889e-47	8.47465e-46	1564.22	1663.97	1663.33	1676.47	1741.32	2489.7	2427.58	2588.34	2486.48	2395.1
ENSMUSG00000030043	Tacr1	-0.526593	4.80167e-07	2.0681e-06	297.12	373.95	277.56	277.287	290.725	230.395	220.935	215.13	208.811	175.758
ENSMUSG00000030047	Arhgap25	3.35845	6.78273e-157	1.40364e-154	40.8412	40.7376	45.5846	42.4961	42.3974	383.992	441.87	456.423	428.773	465.915
ENSMUSG00000030064	Frmd4b	0.625536	9.98525e-27	1.5872e-25	571.777	593.307	511.561	555.637	565.299	867.108	864.804	914.785	872.751	794.552
ENSMUSG00000030074	Gxylt2	1.07694	6.55976e-06	2.49452e-05	83.7245	41.7822	66.8574	56.3074	55.5204	108.947	110.918	151.172	73.9963	197.598
ENSMUSG00000030075	Cntn3	-0.582194	7.78085e-10	4.26299e-09	302.225	329.035	263.378	334.657	313.943	223.251	211.917	223.851	182.457	187.198
ENSMUSG00000030077	Chl1	0.619108	2.87713e-45	9.73789e-44	1395.75	1421.64	1408.06	1454.43	1456.65	2146.78	2281.49	2335.42	2125.62	2068.54
ENSMUSG00000030082	Sec61a1	0.703403	4.49859e-44	1.47214e-42	1160.91	1047.69	1124.42	1107.02	1009.46	1688.67	1745.84	1875.12	1724.21	1841.82
ENSMUSG00000030092	Cntn6	-0.519892	1.14594e-10	6.67206e-10	417.601	457.515	468.002	418.587	476.466	354.523	301.193	270.365	321.326	313.037
ENSMUSG00000030096	Slc6a6	0.568461	4.0609e-19	4.26071e-18	1538.69	1621.15	1300.68	1554.3	1519.24	2209.29	2138.11	2501.12	2222.93	2099.74
ENSMUSG00000030098	Grip2	-0.618168	5.61646e-18	5.47757e-17	561.567	667.47	520.678	582.197	576.403	382.206	383.255	375.023	384.172	369.196
ENSMUSG00000030101	Sumf1	0.578468	2.79283e-14	2.12001e-13	583.008	467.96	613.873	562.011	525.93	745.659	805.286	907.033	840.314	814.312
ENSMUSG00000030104	Edem1	1.18247	3.47432e-82	2.94896e-80	428.833	429.312	487.249	491.893	434.069	1003.74	985.642	1080.49	994.388	1091.99
ENSMUSG00000030107	Usp18	3.16491	1.4673e-50	5.95941e-49	42.8833	34.4703	39.5067	27.6225	30.2839	403.638	242.578	217.068	432.827	272.477
ENSMUSG00000030108	Slc6a13	0.535224	0.00650665	0.0158448	529.915	325.901	402.158	287.911	378.548	619.745	587.958	657.017	384.172	539.755
ENSMUSG00000030111	A2m	2.76118	0	0	853.581	901.45	913.718	1065.59	846.939	5995.63	5737.1	6697.12	6305.9	6315.86
ENSMUSG00000030116	Mfap5	0.912583	6.24895e-05	0.000210191	270.573	185.931	351.508	179.546	219.053	375.062	351.693	500.031	452.087	593.834
ENSMUSG00000030117	Gdf3	5.7715	1.10612e-08	5.53801e-08	0	0	0	0	0	13.3951	8.11599	10.6596	9.12283	10.3999
ENSMUSG00000030124	Lag3	3.31445	8.87159e-260	4.58978e-257	75.5562	94.0099	90.1563	83.9299	87.8232	809.062	870.214	961.299	794.7	856.952
ENSMUSG00000030125	Lrrc23	0.649604	0.000362488	0.00109078	39.8202	29.2475	39.5067	43.5585	39.369	52.6873	64.9279	66.8646	61.8325	54.0795
ENSMUSG00000030134	Rasgef1a	-0.634472	1.81113e-26	2.83939e-25	961.811	1017.4	945.121	990.16	862.081	634.033	578.94	585.307	630.489	648.954
ENSMUSG00000030142	Clec4e	6.4762	2.26103e-10	1.28747e-09	0	0	0	0	0	9.82305	8.11599	18.412	17.232	31.1997
ENSMUSG00000030144	Clec4d	5.09003	1.04639e-26	1.66085e-25	6.12618	4.17822	2.02598	0	0	74.1194	58.6155	90.1218	76.0236	122.719
ENSMUSG00000030148	Clec4a2	1.55693	4.3451e-08	2.04937e-07	20.4206	14.6238	21.2728	15.936	18.1703	50.0083	53.2048	40.7002	34.464	88.3991
ENSMUSG00000030149	Klrk1	3.16993	2.09315e-06	8.44134e-06	2.04206	1.04455	3.03897	0	1.00946	8.93005	9.91954	17.4429	16.2184	12.4799
ENSMUSG00000030156	Cd69	5.90102	1.74736e-08	8.58625e-08	0	0	1.01299	0	0	10.7161	3.60711	22.2882	26.3548	21.8398
ENSMUSG00000030157	Clec2d	1.00803	1.47055e-07	6.63351e-07	101.082	95.0544	92.1822	75.4306	94.8895	139.309	111.82	246.139	218.948	207.998
ENSMUSG00000030162	Olr1	5.51758	2.45378e-12	1.62457e-11	0	1.04455	2.02598	1.0624	0	27.6831	45.0888	58.1431	20.273	37.4396
ENSMUSG00000030165	Klrd1	2.41433	0.000362278	0.0010903	1.02103	4.17822	2.02598	1.0624	1.00946	3.57202	9.01776	16.4739	8.10918	12.4799
ENSMUSG00000030167	Klrc1	3.49259	0.000526445	0.0015475	1.02103	1.04455	0	0	1.00946	6.25103	2.70533	13.5667	7.09553	5.19995
ENSMUSG00000030170	Wnt5b	0.975001	2.54303e-12	1.6816e-11	60.2408	81.4752	55.7145	66.9314	71.6718	130.379	137.07	139.543	110.488	142.479
ENSMUSG00000030187	Klra2	2.04277	0.00256606	0.00674627	4.08412	3.13366	1.01299	3.18721	2.01893	4.46502	7.21421	7.75241	6.08189	30.1597
ENSMUSG00000030189	Ybx3	0.571197	1.06883e-24	1.54009e-23	900.549	866.98	827.614	767.055	869.147	1191.27	1252.57	1281.09	1209.28	1356.15
ENSMUSG00000030199	Etv6	0.654632	1.94853e-22	2.48035e-21	311.414	317.544	289.716	300.66	295.773	461.683	454.495	499.062	490.605	480.475
ENSMUSG00000030206	Gsg1	2.12187	0.000200231	0.00062737	2.04206	4.17822	3.03897	3.18721	0	12.5021	7.21421	11.6286	10.1365	12.4799
ENSMUSG00000030208	Emp1	1.84979	1.16618e-75	8.53197e-74	248.11	196.376	223.871	192.295	203.911	669.753	703.386	870.209	715.635	881.911
ENSMUSG00000030209	Grin2b	-0.720435	1.42758e-11	8.9369e-11	465.59	597.485	401.145	458.958	510.788	326.84	312.015	315.911	262.535	257.917
ENSMUSG00000030214	Plbd1	2.94839	2.2747e-06	9.12777e-06	9.18927	12.5346	8.10393	3.18721	8.0757	30.3622	41.4817	38.7621	32.4367	174.718
ENSMUSG00000030218	Mgp	1.47514	6.19364e-10	3.42012e-09	1764.34	1238.84	1485.05	996.534	1524.29	2870.12	3663.02	5506.15	2750.03	4697.63
ENSMUSG00000030220	Arhgdib	2.25419	5.73912e-35	1.34671e-33	182.764	180.708	218.806	192.295	182.713	787.63	764.706	895.404	757.195	1363.43
ENSMUSG00000030223	Ptpro	0.508241	2.25303e-10	1.28359e-09	263.426	292.475	271.482	301.722	305.867	389.35	374.237	460.3	419.65	398.316
ENSMUSG00000030225	Dera	0.957444	4.21541e-16	3.61899e-15	87.8086	85.6534	89.1433	75.4306	100.946	151.811	174.043	184.12	175.361	168.478
ENSMUSG00000030256	Bhlhe41	0.560923	7.17908e-49	2.76586e-47	1461.09	1583.54	1568.11	1507.55	1540.44	2194.11	2255.34	2296.65	2335.44	2221.42
ENSMUSG00000030257	Srgap3	-0.569621	2.828e-22	3.57265e-21	3925.86	4071.67	3580.93	3749.22	3676.46	2895.12	2609.74	2500.15	2502.7	2292.14
ENSMUSG00000030263	Lrmp	3.30735	4.13762e-65	2.4431e-63	15.3155	18.802	15.1949	22.3105	14.1325	144.667	174.043	178.306	165.225	185.118
ENSMUSG00000030270	Cpne9	-0.87521	2.24093e-24	3.17219e-23	334.898	382.307	374.807	389.902	383.596	203.605	221.837	189.934	177.388	223.598
ENSMUSG00000030272	Camk1	0.58648	1.15514e-28	2.00962e-27	804.572	818.93	824.575	893.481	811.608	1171.62	1179.52	1299.5	1281.25	1307.27
ENSMUSG00000030281	Il17rc	0.51549	0.000155589	0.0004955	123.545	87.7425	112.442	97.7411	99.9368	125.914	154.204	181.213	128.733	155.998
ENSMUSG00000030283	St8sia1	-0.681538	1.825e-23	2.45241e-22	1282.41	1330.76	1161.9	1312.07	1293.12	904.614	751.18	728.727	858.559	733.193
ENSMUSG00000030287	Itpr2	0.689431	2.21047e-22	2.80721e-21	469.674	480.495	434.573	401.588	444.164	710.832	707.894	812.065	705.499	660.394
ENSMUSG00000030302	Atp2b2	-0.729337	6.26173e-30	1.15208e-28	7391.24	8452.53	6933.93	7342.27	7564.91	5089.23	4494.45	4374.3	4745.9	4023.72
ENSMUSG00000030303	Far2	-0.67413	7.99439e-15	6.30984e-14	294.057	276.807	276.547	267.726	296.782	173.243	180.355	169.584	198.675	163.278
ENSMUSG00000030307	Slc6a11	-0.549352	4.62073e-18	4.53086e-17	8270.35	9031.21	8390.61	7743.86	8404.79	6465.35	5860.64	5094.31	5958.22	5209.31
ENSMUSG00000030319	Cand2	0.805665	2.8073e-09	1.47592e-08	68.409	64.7624	76.9874	58.4322	59.5583	107.161	111.82	116.286	112.515	126.879
ENSMUSG00000030325	Klrb1c	2.95834	7.68766e-07	3.25117e-06	2.04206	4.17822	0	2.12481	1.00946	14.2881	10.8213	19.381	13.1774	14.5599
ENSMUSG00000030337	Vamp1	-0.661342	3.47704e-36	8.60508e-35	29623.2	33478	29710	29683.5	29879.1	20957.9	18683.9	17804.4	20502	18394.3
ENSMUSG00000030339	Ltbr	1.30087	6.32662e-60	3.3448e-58	256.279	235.025	244.131	256.039	226.12	560.807	563.61	688.027	578.793	609.434
ENSMUSG00000030340	Scnn1a	1.05706	1.40637e-09	7.55291e-09	50.0305	44.9158	31.4027	67.9938	46.4353	98.2305	111.82	104.658	88.1873	96.7191
ENSMUSG00000030341	Tnfrsf1a	1.73503	1.30986e-141	2.2411e-139	382.886	411.554	407.223	370.779	387.634	1200.2	1250.76	1488.46	1267.06	1320.79
ENSMUSG00000030342	Cd9	1.60303	7.5947e-26	1.16133e-24	3211.14	2048.37	3400.61	2998.1	2078.48	7798.61	8291.83	8626.5	8612.96	8400
ENSMUSG00000030350	Prmt8	-0.80718	7.39181e-27	1.18449e-25	450.274	503.475	505.483	482.331	475.457	317.91	265.122	263.582	261.521	271.437
ENSMUSG00000030351	Tspan11	1.14215	0.000226203	0.000702168	150.091	68.9406	114.468	57.3698	96.9084	161.634	195.685	266.489	154.074	299.517
ENSMUSG00000030361	Klrb1a	1.871	0.00028153	0.000861236	4.08412	4.17822	3.03897	5.31202	0	9.82305	15.3302	11.6286	13.1774	10.3999
ENSMUSG00000030365	Clec2i	3.61383	1.87751e-06	7.59711e-06	1.02103	0	1.01299	0	3.02839	8.03704	10.8213	15.5048	13.1774	15.5998
ENSMUSG00000030376	Slc8a2	-0.735903	9.24396e-22	1.13162e-20	341.024	363.505	341.378	368.654	353.312	200.926	209.212	227.727	209.825	214.238
ENSMUSG00000030401	Rtn2	-0.579463	4.04238e-40	1.1634e-38	1843.98	1900.04	1962.16	1915.51	1910.91	1326.11	1248.06	1178.37	1290.37	1337.43
ENSMUSG00000030403	Vasp	0.517497	5.6955e-10	3.15386e-09	328.772	337.391	362.651	338.907	301.829	442.93	412.112	508.752	501.756	527.275
ENSMUSG00000030409	Dmpk	0.512793	3.02152e-10	1.71065e-09	252.194	265.317	229.949	239.041	239.243	319.696	328.247	352.735	367.954	382.716
ENSMUSG00000030411	Nova2	-0.578257	1.95224e-14	1.49419e-13	506.431	674.782	557.145	599.195	576.403	384.885	385.96	397.311	394.309	388.956
ENSMUSG00000030474	Siglece	1.23664	2.83247e-06	1.12476e-05	14.2944	18.802	18.2338	18.0609	22.2082	36.6132	34.2675	35.8549	44.6005	65.5194
ENSMUSG00000030495	Slc7a10	-0.650679	2.72549e-30	5.10537e-29	1623.44	1681.73	1686.63	1501.18	1575.77	1129.65	1038.85	936.104	1058.25	974.47
ENSMUSG00000030500	Slc17a6	-0.797832	1.78614e-58	9.13203e-57	4653.86	4550.08	4695.22	4846.68	4804.03	3066.58	2708.94	2563.14	2621.29	2581.25
ENSMUSG00000030516	Tjp1	0.579896	2.70283e-20	3.05407e-19	2040.02	2009.72	1864.92	1905.95	1975.52	3147.84	2872.16	3305.44	2651.7	2662.37
ENSMUSG00000030518	Fam189a1	-0.542103	4.81129e-13	3.35293e-12	470.695	458.559	407.223	432.398	434.069	314.338	335.461	283.932	295.985	280.797
ENSMUSG00000030523	Trpm1	2.32127	6.23964e-05	0.00020991	0	3.13366	3.03897	2.12481	3.02839	11.6091	9.91954	15.5048	8.10918	11.4399
ENSMUSG00000030525	Chrna7	-0.919905	1.42926e-11	8.94479e-11	129.671	156.683	140.806	121.114	122.145	82.1564	69.4368	75.586	67.9144	58.2394
ENSMUSG00000030536	Iqgap1	1.39913	4.32949e-70	2.85614e-68	442.106	374.995	416.34	406.9	378.548	1048.39	936.044	1200.66	987.293	1154.39
ENSMUSG00000030541	Idh2	0.743812	9.70376e-43	3.05142e-41	686.132	674.782	784.056	708.623	727.822	1204.66	1278.72	1171.58	1142.38	1199.11
ENSMUSG00000030551	Nr2f2	0.555347	1.98194e-06	8.00772e-06	516.641	389.619	497.379	404.776	460.315	615.28	638.458	893.466	573.725	613.594
ENSMUSG00000030555	Ttc23	0.561147	1.84615e-06	7.47299e-06	78.6193	102.366	99.2732	95.6163	89.8422	138.416	143.382	135.667	132.788	136.239
ENSMUSG00000030560	Ctsc	2.33374	1.23666e-189	3.53572e-187	268.531	280.985	290.729	282.599	288.706	1385.94	1257.08	1559.2	1309.63	1606.78
ENSMUSG00000030562	Nox4	1.16184	2.26611e-07	1.00449e-06	30.6309	14.6238	26.3378	24.4353	35.3312	51.7943	64.0261	47.4835	61.8325	69.6793
ENSMUSG00000030577	Cd22	7.10397	2.04386e-66	1.2475e-64	3.06309	1.04455	1.01299	5.31202	3.02839	333.091	329.148	434.135	364.913	381.676
ENSMUSG00000030579	Tyrobp	3.85135	1.10874e-274	6.88335e-272	166.428	206.822	197.533	190.17	193.817	2238.76	2394.22	3256.01	2646.63	3246.85
ENSMUSG00000030587	2200002D01Rik	0.996029	0.00428311	0.010803	9.18927	4.17822	15.1949	16.9985	13.123	21.4321	21.6426	34.8859	18.2457	20.7998
ENSMUSG00000030600	Lrfn1	-0.627133	1.35559e-19	1.46255e-18	541.146	497.208	551.067	589.634	537.034	358.095	376.943	349.828	319.299	352.557
ENSMUSG00000030602	Pak4	0.614424	1.26873e-10	7.36923e-10	140.902	139.97	136.754	150.861	158.486	208.963	222.739	244.201	219.962	217.358
ENSMUSG00000030605	Mfge8	0.509713	3.5367e-09	1.8429e-08	736.163	723.876	757.718	767.055	751.04	1042.14	845.866	1280.12	1036.96	1115.91
ENSMUSG00000030607	Acan	-0.619952	6.02065e-13	4.16661e-12	364.508	404.242	331.248	407.963	346.246	245.576	233.56	266.489	239.221	220.478
ENSMUSG00000030619	Eed	0.519696	3.68337e-08	1.74713e-07	230.753	209.955	239.066	240.103	206.94	287.547	309.309	321.725	312.203	386.876
ENSMUSG00000030623	Prss23os	2.20359	0.00191746	0.00514758	2.04206	1.04455	1.01299	1.0624	3.02839	6.25103	4.50888	7.75241	5.06824	14.5599
ENSMUSG00000030657	Xylt1	0.655926	2.12227e-17	1.99545e-16	314.477	289.341	267.43	321.908	326.056	472.399	493.272	515.536	481.483	429.516
ENSMUSG00000030659	Nucb2	0.543449	4.78299e-08	2.24518e-07	214.416	217.267	186.39	180.609	192.807	278.617	255.203	323.663	263.548	325.517
ENSMUSG00000030670	Cyp2r1	1.8237	0.000485723	0.001434	6.12618	3.13366	2.02598	2.12481	2.01893	11.6091	11.7231	9.69052	9.12283	12.4799
ENSMUSG00000030671	Pde3b	1.08292	1.39379e-38	3.80953e-37	220.543	191.153	231.975	207.169	207.949	438.465	445.478	414.754	436.882	509.595
ENSMUSG00000030674	Qprt	1.10743	8.4643e-09	4.27524e-08	45.9464	45.9604	41.5327	29.7473	35.3312	79.4774	92.883	96.9052	58.7916	99.839
ENSMUSG00000030677	Kif22	0.712189	0.00390772	0.00993575	19.3996	22.9802	28.3638	23.3729	22.2082	25.8971	31.5622	42.6383	41.5595	49.9195
ENSMUSG00000030681	Mvp	1.27222	2.79442e-49	1.08817e-47	315.498	254.871	349.482	316.596	330.094	659.037	774.626	825.632	796.727	730.073
ENSMUSG00000030683	Sez6l2	-0.508618	5.4252e-36	1.33656e-34	11562.1	12632.8	11147	11649.3	11900.6	8639.82	8193.54	7861.92	8578.5	8119.2
ENSMUSG00000030707	Coro1a	0.720629	3.0035e-11	1.83529e-10	703.49	639.267	781.017	768.117	566.308	962.659	1172.31	1059.17	1052.17	1453.91
ENSMUSG00000030708	Dnajb13	1.50884	1.72624e-13	1.24327e-12	21.4416	22.9802	18.2338	24.4353	29.2744	60.7243	60.419	63.9574	79.0645	67.5993
ENSMUSG00000030717	Nupr1	1.35841	2.53303e-33	5.44953e-32	374.718	274.718	310.988	213.543	314.952	659.93	767.412	843.075	772.399	777.912
ENSMUSG00000030720	Cln3	0.878304	2.62348e-38	7.09908e-37	323.667	350.97	292.755	337.844	304.858	602.778	570.824	626.008	571.697	586.554
ENSMUSG00000030729	Pgm2l1	-0.661911	4.6877e-33	9.91811e-32	2706.75	2534.09	2621.62	2927.98	2641.76	1796.73	1693.54	1644.48	1823.55	1528.79
ENSMUSG00000030731	Syt3	-0.526861	2.72919e-20	3.08225e-19	1753.11	1989.88	1734.24	1758.28	1802.9	1293.96	1209.28	1127.01	1343.08	1301.03
ENSMUSG00000030737	Slco2b1	1.70861	1.75905e-181	4.7778e-179	453.337	441.846	466.989	394.152	438.107	1399.34	1404.97	1559.2	1450.53	1361.35
ENSMUSG00000030742	Lat	2.20201	9.74003e-06	3.61718e-05	2.04206	4.17822	2.02598	3.18721	4.03785	11.6091	17.1338	13.5667	11.1501	17.6798
ENSMUSG00000030745	Il21r	2.8992	7.147e-53	3.19541e-51	21.4416	17.7574	14.1819	36.1217	22.2082	155.383	153.302	194.779	162.184	165.358
ENSMUSG00000030748	Il4ra	1.33339	2.1303e-52	9.42755e-51	206.248	166.084	232.988	214.605	187.76	471.506	495.977	547.514	500.742	525.195
ENSMUSG00000030761	Myo7a	0.539711	1.7405e-12	1.16871e-11	261.384	295.609	257.3	291.098	271.545	400.066	370.63	418.63	381.131	431.596
ENSMUSG00000030766	Arhgap17	0.64298	3.53221e-11	2.14387e-10	318.561	266.361	328.209	372.904	255.394	434.893	493.272	520.381	469.319	488.795
ENSMUSG00000030769	Slc5a11	-1.0204	4.8789e-07	2.10053e-06	60.2408	62.6732	57.7405	72.2434	49.4637	26.7901	33.3657	21.3191	38.5186	29.1197
ENSMUSG00000030785	Cox6a2	3.6738	1.19674e-19	1.29502e-18	2.04206	2.08911	6.07795	5.31202	2.01893	41.9712	38.7764	46.5145	44.6005	51.9995
ENSMUSG00000030786	Itgam	2.60111	1.09474e-95	1.11157e-93	119.461	90.8762	133.715	115.802	100.946	534.017	633.949	818.849	678.13	740.473
ENSMUSG00000030789	Itgax	7.65955	5.26308e-162	1.19127e-159	6.12618	6.26732	5.06496	7.43682	4.03785	1186.8	1095.66	1350.86	1091.7	1104.47
ENSMUSG00000030793	Pycard	2.77147	7.67538e-95	7.65038e-93	49.0095	39.6931	50.6496	44.6209	47.4447	282.189	313.818	345.952	282.808	357.756
ENSMUSG00000030798	Cd37	2.90647	8.08499e-145	1.43999e-142	92.9138	66.8515	79.0133	80.7426	79.7475	548.305	526.637	635.698	588.929	697.833
ENSMUSG00000030806	Stx1b	-0.636726	2.85276e-35	6.77638e-34	12941.6	14220.6	12291.6	13192.9	13908.4	9431.92	8240.43	8151.66	8769.06	8210.72
ENSMUSG00000030830	Itgal	3.80859	8.6203e-38	2.27872e-36	9.18927	3.13366	5.06496	7.43682	8.0757	76.7984	86.5705	97.8742	101.365	99.839
ENSMUSG00000030844	Rgs10	0.555808	5.47931e-10	3.03724e-09	831.119	675.826	915.744	878.607	648.075	1093.93	1082.13	1209.38	1235.64	1185.59
ENSMUSG00000030862	Cpxm2	1.18216	9.37122e-28	1.56276e-26	295.078	264.272	297.82	247.54	248.328	550.091	543.771	565.926	619.339	794.552
ENSMUSG00000030865	Chp2	-0.595941	0.0176802	0.0394063	75.5562	32.3812	71.9224	78.6178	38.3596	41.9712	40.5799	37.793	44.6005	31.1997
ENSMUSG00000030867	Plk1	1.91232	2.36672e-12	1.56931e-11	10.2103	13.5792	14.1819	10.624	11.1041	35.7202	42.3835	46.5145	41.5595	59.2794
ENSMUSG00000030894	Tpp1	0.891668	7.88221e-70	5.14332e-68	1808.24	1858.26	1632.94	1597.85	1560.63	3155.88	3115.64	3188.18	3036.89	3194.85
ENSMUSG00000030898	Cckbr	-0.522523	1.03292e-07	4.71023e-07	283.846	259.049	256.287	281.537	282.65	229.502	170.436	167.646	197.661	183.038
ENSMUSG00000030905	Crym	3.43522	4.40561e-44	1.44606e-42	11.2313	7.31188	10.1299	18.0609	8.0757	94.6585	115.427	130.822	115.556	135.199
ENSMUSG00000030917	Tmem159	0.501018	1.82134e-07	8.15159e-07	230.753	195.332	257.3	234.791	214.006	318.803	269.631	341.106	328.422	346.317
ENSMUSG00000030921	Trim30a	2.85392	3.18632e-96	3.32863e-94	59.2198	57.4505	72.9354	63.7442	71.6718	557.235	428.344	366.302	532.165	466.955
ENSMUSG00000030934	Oat	0.500004	2.8404e-41	8.50126e-40	2198.28	2097.46	2219.46	2220.42	2062.33	2913.87	3132.77	3100.97	3073.38	3050.29
ENSMUSG00000030966	Trim21	1.32999	2.57624e-19	2.73069e-18	84.7455	51.1831	60.7795	63.7442	57.5394	174.136	142.481	136.636	179.416	167.438
ENSMUSG00000031004	Mki67	3.21586	3.40352e-24	4.75595e-23	12.2524	13.5792	18.2338	11.6864	9.08516	71.4404	81.1599	113.379	124.679	213.198
ENSMUSG00000031015	Swap70	0.660628	2.11002e-12	1.40554e-11	215.437	169.218	195.507	207.169	167.571	276.831	316.524	326.57	292.944	296.397
ENSMUSG00000031023	Akip1	0.999337	3.14224e-15	2.54388e-14	81.6824	61.6287	90.1563	78.6178	69.6529	143.774	155.106	156.017	165.225	143.519
ENSMUSG00000031026	Trim66	-0.62235	1.51226e-13	1.09242e-12	451.295	485.718	428.495	436.648	479.495	351.844	276.845	270.365	309.162	272.477
ENSMUSG00000031027	Stk33	0.600513	0.00460412	0.0115523	38.7992	28.203	44.5716	24.4353	31.2933	42.8642	53.2048	49.4216	45.6141	63.4394
ENSMUSG00000031028	Tub	-0.56078	9.8314e-20	1.06706e-18	1282.41	1398.66	1208.5	1399.18	1374.89	993.914	926.124	845.982	833.218	915.191
ENSMUSG00000031070	Mrgprf	1.61766	2.95405e-15	2.3942e-14	54.1146	47.0049	54.7015	36.1217	39.369	149.132	146.088	189.934	83.1191	141.439
ENSMUSG00000031074	Fgf3	-0.630189	2.21294e-05	7.9061e-05	83.7245	100.277	100.286	78.6178	96.9084	65.1893	57.7137	60.0812	63.8598	49.9195
ENSMUSG00000031077	Fadd	0.765017	8.25917e-09	4.17551e-08	71.4721	84.6089	69.8964	89.2419	76.7192	111.626	148.793	143.42	133.801	127.919
ENSMUSG00000031097	Tnni2	3.15189	1.12172e-05	4.14028e-05	19.3996	2.08911	4.05197	5.31202	4.03785	29.4692	35.1693	50.3907	36.4913	159.118
ENSMUSG00000031098	Syt8	3.55673	0.00106555	0.00298637	1.02103	0	0	1.0624	0	4.46502	7.21421	4.84526	5.06824	3.11997
ENSMUSG00000031101	Sash3	2.49715	9.97985e-59	5.11444e-57	37.7781	34.4703	37.4807	35.0593	31.2933	176.815	190.275	199.625	186.511	242.318
ENSMUSG00000031103	Elf4	3.01356	7.50988e-62	4.15222e-60	24.5047	22.9802	27.3508	19.1233	23.2176	160.741	175.846	230.634	176.375	204.878
ENSMUSG00000031111	Igsf1	1.30597	2.95244e-51	1.2457e-49	217.479	275.762	254.261	305.972	248.328	666.181	651.083	692.872	569.67	635.434
ENSMUSG00000031112	Stk26	-0.517306	0.00354881	0.00908913	79.6404	49.094	71.9224	80.7426	66.6245	42.8642	52.303	46.5145	45.6141	56.1594
ENSMUSG00000031119	Gpc4	0.527984	7.69631e-06	2.89882e-05	137.839	138.926	171.196	129.613	146.372	209.856	170.436	250.015	202.73	212.158
ENSMUSG00000031125	3830403N18Rik	2.40182	9.524e-05	0.000311996	4.08412	0	0	6.37442	3.02839	17.8601	12.6249	7.75241	23.3139	9.35991
ENSMUSG00000031137	Fgf13	-1.02343	8.10347e-07	3.41505e-06	1909.33	1198.1	2077.65	2181.11	1176.02	841.21	1028.03	696.748	881.873	753.993
ENSMUSG00000031138	F9	1.75348	9.94289e-06	3.68936e-05	6.12618	4.17822	11.1429	8.49923	3.02839	25.8971	25.2497	13.5667	18.2457	28.0797
ENSMUSG00000031139	Mcf2	-0.683329	4.67078e-22	5.81612e-21	548.293	554.658	490.288	554.574	562.271	350.058	339.97	319.787	369.981	306.797
ENSMUSG00000031144	Syp	-0.575196	7.70602e-40	2.20612e-38	13153.9	14242.5	13041.3	13614.7	13253.2	8934.51	8630	8941.44	9957.06	8714.07
ENSMUSG00000031145	Prickle3	1.486	4.95817e-10	2.75751e-09	17.3575	15.6683	21.2728	11.6864	20.1893	42.8642	53.2048	51.3597	40.5459	54.0795
ENSMUSG00000031146	Plp2	1.52475	1.02122e-20	1.18158e-19	203.185	92.9653	148.91	132.8	96.9084	378.634	366.121	389.559	356.804	451.356
ENSMUSG00000031165	Was	2.98376	1.25937e-63	7.16358e-62	26.5468	26.1139	21.2728	20.1857	26.246	163.42	182.159	179.275	197.661	231.918
ENSMUSG00000031189	Aff2	-0.615719	0.000180741	0.000570501	92.9138	107.589	88.1303	106.24	109.022	84.8354	61.3208	75.586	44.6005	61.3594
ENSMUSG00000031207	Msn	1.4057	3.16535e-74	2.24771e-72	2178.88	1841.55	2226.56	2385.1	1718.11	5047.26	5428.69	5827.88	5545.67	5572.27
ENSMUSG00000031210	Gpr165	-0.902554	1.80556e-12	1.21127e-11	174.596	193.243	161.066	203.981	197.855	119.663	93.7847	111.441	76.0236	95.6791
ENSMUSG00000031216	Stard8	0.540465	1.58766e-11	9.89621e-11	258.321	245.47	229.949	217.793	250.347	321.482	370.63	359.518	335.517	361.916
ENSMUSG00000031217	Efnb1	0.755705	4.66639e-08	2.19235e-07	119.461	123.257	136.754	123.239	119.117	191.996	191.177	289.747	171.306	205.918
ENSMUSG00000031220	Awat2	2.13389	0.000606961	0.00176461	2.04206	3.13366	1.01299	3.18721	1.00946	8.93005	9.01776	4.84526	10.1365	12.4799
ENSMUSG00000031224	Magee2	-0.722289	4.81161e-12	3.11722e-11	195.017	188.02	183.351	182.733	195.836	120.556	129.856	111.441	105.419	103.999
ENSMUSG00000031227	Magee1	-0.535383	3.21741e-48	1.20537e-46	3770.67	4011.09	3734.9	3914.96	3762.27	2602.22	2769.36	2618.38	2709.48	2540.7
ENSMUSG00000031262	Cenpi	1.32947	6.92391e-06	2.62473e-05	13.2734	10.4455	7.09094	13.8112	14.1325	26.7901	22.5444	31.9787	33.4504	33.2797
ENSMUSG00000031264	Btk	2.95753	6.17893e-57	3.04449e-55	20.4206	31.3366	22.2858	28.6849	24.2271	185.745	159.614	225.789	174.347	240.238
ENSMUSG00000031273	Col4a6	1.61043	2.14703e-22	2.72823e-21	54.1146	43.8713	52.6756	30.8097	42.3974	141.988	137.07	165.708	122.651	116.479
ENSMUSG00000031274	Col4a5	1.53541	7.03389e-44	2.2846e-42	126.608	134.747	118.52	97.7411	137.287	377.741	336.363	416.692	325.381	326.557
ENSMUSG00000031298	Adgrg2	-0.780094	2.80521e-05	9.87436e-05	91.8927	61.6287	98.2602	100.928	67.634	50.9013	61.3208	45.5454	44.6005	41.5996
ENSMUSG00000031304	Il2rg	3.30465	9.97546e-42	3.04434e-40	13.2734	10.4455	10.1299	11.6864	10.0946	102.696	102.803	120.162	90.2146	134.159
ENSMUSG00000031320	Rps4x	0.608694	1.48189e-38	4.04522e-37	6562.16	6275.68	6771.85	6359.55	6301.07	9303.32	9918.64	9666.29	9367.12	10957.3
ENSMUSG00000031328	Flna	1.2944	2.92818e-64	1.70581e-62	958.747	878.47	869.147	760.681	901.45	1978.9	1948.74	2488.53	2035.4	2267.18
ENSMUSG00000031343	Gabra3	-0.580695	2.35614e-25	3.49464e-24	2703.69	2904.9	2697.6	2656.01	2815.39	2097.67	1882.01	1731.7	1725.23	1771.1
ENSMUSG00000031344	Gabrq	-0.689161	8.65245e-10	4.72504e-09	219.522	184.886	189.429	256.039	215.016	144.667	136.168	129.853	119.61	128.959
ENSMUSG00000031349	Nsdhl	-1.05206	9.08689e-58	4.57058e-56	1022.05	951.589	1092	1071.96	928.706	497.404	511.307	497.124	501.756	433.676
ENSMUSG00000031351	Zfp185	1.20327	1.64374e-11	1.02311e-10	38.7992	40.7376	30.3897	25.4977	37.3501	85.7284	81.1599	66.8646	82.1055	82.1592
ENSMUSG00000031373	Car5b	1.136	3.73672e-34	8.44902e-33	150.091	180.708	142.832	148.736	170.599	342.914	320.131	378.899	331.463	370.236
ENSMUSG00000031375	Bgn	1.28452	1.3683e-11	8.57316e-11	1788.85	1239.89	1546.84	1087.9	1373.88	3213.92	2885.68	3952.76	2627.37	4464.68
ENSMUSG00000031376	Atp2b3	-0.904582	2.70322e-31	5.33498e-30	1230.34	1355.83	1093.02	1264.26	1345.61	760.84	638.458	700.625	682.185	575.114
ENSMUSG00000031378	Abcd1	0.660378	1.96969e-16	1.74123e-15	243.005	232.936	203.611	244.353	234.195	340.235	355.3	396.342	370.995	368.156
ENSMUSG00000031382	Asb11	3.5771	2.1739e-06	8.75076e-06	3.06309	0	1.01299	1.0624	0	12.5021	11.7231	14.5358	8.10918	14.5599
ENSMUSG00000031387	Renbp	2.06553	7.93365e-69	5.0703e-67	135.797	111.767	112.442	107.303	111.041	391.136	484.254	551.391	437.896	558.475
ENSMUSG00000031389	Arhgap4	1.83198	1.65819e-21	1.99616e-20	26.5468	30.2921	24.3118	30.8097	38.3596	94.6585	85.6688	110.472	107.447	138.319
ENSMUSG00000031391	L1cam	-0.806562	1.63578e-08	8.05251e-08	2476	1821.7	2205.28	2575.27	1709.02	1228.77	1194.85	1275.27	1461.68	1006.71
ENSMUSG00000031399	Fam3a	0.509655	1.34458e-08	6.6765e-08	258.321	235.025	298.833	266.663	240.252	352.737	327.345	378.899	376.063	417.036
ENSMUSG00000031409	Tceal6	-0.606733	6.13085e-16	5.2099e-15	815.803	989.193	889.407	937.04	883.28	540.268	548.28	569.803	687.253	621.914
ENSMUSG00000031442	Mcf2l	-0.603755	6.85664e-30	1.25834e-28	1615.27	1701.58	1504.29	1530.92	1628.26	1103.75	1015.4	1000.06	1132.24	999.43
ENSMUSG00000031443	F7	4.13244	0.00010655	0.000346799	0	1.04455	1.01299	0	0	6.25103	5.41066	3.87621	7.09553	14.5599
ENSMUSG00000031444	F10	3.5997	0.000820623	0.00234345	1.02103	0	1.01299	1.0624	0	8.93005	5.41066	10.6596	0	12.4799
ENSMUSG00000031447	Lamp1	0.556903	1.46651e-61	8.0469e-60	15706.5	15016.5	15701.4	15933.9	15056.1	23686.1	22017.8	23671	21942.4	22564.7
ENSMUSG00000031490	Eif4ebp1	1.62067	2.93273e-27	4.79498e-26	40.8412	56.4059	66.8574	64.8066	55.5204	167.885	151.498	168.615	171.306	216.318
ENSMUSG00000031502	Col4a1	0.913061	8.10815e-09	4.10203e-08	692.259	585.995	612.86	520.578	559.242	1009.1	863.902	1524.32	1057.23	1140.87
ENSMUSG00000031503	Col4a2	0.762619	4.64073e-14	3.46405e-13	558.504	534.812	549.041	460.021	543.091	818.885	752.983	1147.36	835.246	935.991
ENSMUSG00000031504	Rab20	2.22971	9.94373e-20	1.07872e-18	12.2524	11.4901	20.2598	13.8112	16.1514	53.5803	67.6332	90.1218	67.9144	68.6393
ENSMUSG00000031506	Ptpn7	3.72053	2.45294e-11	1.50565e-10	2.04206	3.13366	0	3.18721	2.01893	14.2881	25.2497	31.0097	25.3412	40.5596
ENSMUSG00000031521	Aga	0.546101	4.94784e-10	2.75247e-09	268.531	261.139	280.599	236.916	246.309	359.881	329.148	403.126	370.995	428.476
ENSMUSG00000031538	Plat	0.997732	2.0807e-60	1.1191e-58	1334.49	1335.98	1158.86	1296.13	1331.48	2604	2642.2	2872.27	2427.69	2344.14
ENSMUSG00000031543	Ank1	-0.70815	3.00581e-48	1.12999e-46	3877.87	4298.34	3685.26	3895.83	3807.69	2490.59	2378.89	2329.6	2521.96	2252.62
ENSMUSG00000031548	Sfrp1	-0.662038	1.0169e-18	1.0364e-17	883.191	813.708	798.237	925.353	826.75	600.992	463.513	579.493	499.728	539.755
ENSMUSG00000031553	Adam3	2.18136	0.0177345	0.0395073	2.04206	2.08911	0	0	1.00946	5.35803	0.901776	3.87621	6.08189	7.27993
ENSMUSG00000031554	Adam5	2.15756	6.44647e-08	2.99796e-07	9.18927	3.13366	8.10393	3.18721	5.04731	19.6461	18.9373	37.793	27.3685	24.9598
ENSMUSG00000031557	Plekha2	1.2643	1.13921e-59	5.97918e-58	272.615	213.089	239.066	222.042	241.262	567.058	540.164	604.688	542.301	602.154
ENSMUSG00000031574	Star	1.69053	1.12384e-13	8.18908e-13	30.6309	20.8911	24.3118	12.7488	15.1419	65.1893	55.0084	67.8336	69.9417	77.9992
ENSMUSG00000031576	Kcnu1	-0.576894	0.00190659	0.00512093	44.9253	57.4505	71.9224	70.1186	60.5678	37.5062	46.8924	38.7621	37.505	43.6796
ENSMUSG00000031583	Wrn	0.509236	3.26605e-08	1.55529e-07	158.26	167.129	177.274	176.359	189.779	254.506	250.694	270.365	227.057	232.958
ENSMUSG00000031586	Rbpms	0.798339	4.47929e-12	2.90626e-11	126.608	136.837	146.884	112.615	134.259	203.605	262.417	258.737	201.716	216.318
ENSMUSG00000031591	Asah1	0.877373	3.05645e-44	1.00627e-42	1519.29	1477	1711.96	1631.85	1437.47	2903.16	2625.97	3109.69	2631.43	3018.05
ENSMUSG00000031595	Pdgfrl	1.48093	7.36643e-19	7.59323e-18	100.061	84.6089	97.2472	60.557	95.8989	208.963	203.801	315.911	200.702	296.397
ENSMUSG00000031596	Slc7a2	1.00115	4.60918e-77	3.52651e-75	1811.31	1651.44	1624.84	1680.72	1576.78	3345.2	3334.77	3686.27	3275.1	3059.65
ENSMUSG00000031604	Msmo1	-1.42802	5.11742e-68	3.23245e-66	2757.8	2537.22	3153.44	3037.41	2819.43	1315.4	1008.19	981.65	1022.77	985.91
ENSMUSG00000031609	Sap30	1.03207	1.20933e-13	8.80317e-13	69.4301	71.0297	74.9614	82.8674	65.6151	146.453	129.856	169.584	173.334	124.799
ENSMUSG00000031613	Hpgd	2.30455	7.72455e-132	1.23417e-129	217.479	238.158	238.053	234.791	263.47	1124.29	1212.89	1277.21	940.665	1334.31
ENSMUSG00000031616	Ednra	0.817652	6.20488e-12	3.98657e-11	113.334	101.322	131.689	95.6163	116.088	199.14	177.65	227.727	175.361	204.878
ENSMUSG00000031626	Sorbs2	0.656026	3.98548e-51	1.67506e-49	933.222	899.361	890.42	944.476	954.952	1479.71	1432.92	1463.27	1508.31	1398.79
ENSMUSG00000031628	Casp3	0.668202	3.3763e-10	1.90259e-09	142.944	147.282	196.52	160.423	171.609	280.403	257.006	282.963	256.453	223.598
ENSMUSG00000031636	Pdlim3	0.715682	0.00250596	0.00660425	20.4206	17.7574	20.2598	22.3105	21.1987	32.1482	29.7586	32.9478	33.4504	39.5196
ENSMUSG00000031639	Tlr3	0.937704	1.14515e-34	2.6556e-33	343.066	340.525	392.028	344.219	385.615	783.165	638.458	707.408	693.335	635.434
ENSMUSG00000031654	Cbln1	-0.699609	1.97966e-27	3.25387e-26	829.077	921.297	880.29	924.291	890.346	627.782	538.361	541.7	509.865	515.835
ENSMUSG00000031659	Adcy7	1.21373	2.74889e-69	1.76718e-67	276.699	296.653	267.43	304.91	281.64	655.465	647.475	720.006	615.284	670.793
ENSMUSG00000031662	Snx20	2.53721	8.95284e-28	1.49528e-26	11.2313	27.1584	26.3378	13.8112	20.1893	91.0865	106.41	130.822	98.3238	147.679
ENSMUSG00000031665	Sall1	0.59413	2.80525e-22	3.54597e-21	527.873	553.614	534.86	572.635	611.734	826.029	848.572	850.828	918.365	784.152
ENSMUSG00000031688	Pou4f2	-1.26619	0.000211684	0.000659927	64.3249	25.0693	62.8055	78.6178	33.3123	19.6461	21.6426	14.5358	39.5323	14.5599
ENSMUSG00000031708	Tecr	-0.603096	4.26585e-35	1.00644e-33	12709.8	12701.8	12167	11961.6	11902.6	8884.5	7869.8	7332.82	8438.62	7922.64
ENSMUSG00000031712	Il15	1.06832	4.44798e-08	2.09653e-07	34.715	28.203	27.3508	25.4977	34.3217	73.2264	50.4995	60.0812	65.8871	65.5194
ENSMUSG00000031722	Hp	5.32522	1.00555e-06	4.19864e-06	2.04206	1.04455	8.10393	3.18721	0	59.8313	23.4462	84.3075	15.2047	394.156
ENSMUSG00000031736	Crnde	0.516256	0.0203524	0.0447563	34.715	31.3366	48.6236	22.3105	30.2839	49.1153	43.2853	37.793	56.7643	53.0395
ENSMUSG00000031740	Mmp2	1.69636	5.59795e-34	1.24885e-32	136.818	105.5	181.325	142.362	139.306	447.395	350.791	507.783	422.691	559.515
ENSMUSG00000031762	Mt2	1.17207	1.77755e-19	1.89894e-18	5367.56	6390.58	6075.92	5320.52	5756.96	10067.7	10849.3	15215.1	15053.7	13963.9
ENSMUSG00000031765	Mt1	1.13411	8.93648e-18	8.63409e-17	7923.2	8702.18	7824.35	7081.98	7025.86	13204.9	14313.9	18999.2	20613.5	17497.8
ENSMUSG00000031772	Cntnap4	-0.82033	6.72758e-38	1.7849e-36	680.006	668.515	673.639	661.877	623.848	390.243	379.648	406.033	351.736	343.197
ENSMUSG00000031786	Drc7	0.843647	5.43178e-06	2.08271e-05	31.6519	39.6931	42.5456	43.5585	43.4069	63.4033	56.8119	91.0909	75.0099	74.8793
ENSMUSG00000031792	Usb1	0.578979	1.42104e-06	5.81503e-06	119.461	122.213	88.1303	124.301	147.382	180.387	176.748	188.965	172.32	179.918
ENSMUSG00000031799	Tpm4	0.951655	3.65156e-60	1.9495e-58	1183.37	1071.71	1236.86	1125.08	1144.73	2170.89	2078.59	2293.75	2115.48	2489.74
ENSMUSG00000031803	B3gnt3	1.04128	2.30556e-05	8.21406e-05	21.4416	15.6683	30.3897	13.8112	19.1798	44.6502	36.0711	47.4835	37.505	41.5996
ENSMUSG00000031805	Jak3	1.49037	1.69625e-34	3.87569e-33	79.6404	75.2079	61.7925	62.6818	77.7286	182.173	193.882	198.656	207.798	222.558
ENSMUSG00000031807	Pgls	0.542857	2.84375e-11	1.74013e-10	358.382	325.901	415.327	351.655	335.142	458.111	530.245	505.845	547.37	563.674
ENSMUSG00000031821	Gins2	0.787479	1.06926e-05	3.95674e-05	41.8622	36.5594	35.4547	43.5585	46.4353	55.3663	73.9457	84.3075	66.9007	71.7593
ENSMUSG00000031824	6430548M08Rik	-0.50517	9.08789e-42	2.78913e-40	3873.79	4186.57	3800.74	4044.57	3951.04	2910.3	2761.24	2729.82	2856.46	2729.97
ENSMUSG00000031825	Crispld2	0.60383	2.6588e-11	1.62971e-10	480.905	390.663	461.924	381.403	441.135	631.354	544.673	670.584	688.267	745.673
ENSMUSG00000031827	Cotl1	1.37959	2.13936e-159	4.6026e-157	1181.33	1181.39	1183.17	1173.96	1225.49	2900.48	2950.61	3354.86	2961.88	3306.13
ENSMUSG00000031828	Klhl36	0.591141	2.81208e-06	1.11809e-05	90.8717	104.455	105.351	91.3667	121.136	127.7	172.239	163.77	146.979	163.278
ENSMUSG00000031837	Necab2	-0.694387	2.14371e-25	3.1861e-24	848.476	879.515	794.185	853.11	799.494	557.235	512.209	454.485	488.578	566.794
ENSMUSG00000031838	Ifi30	2.76517	3.78981e-128	5.75866e-126	83.7245	69.9851	92.1822	73.3058	80.757	493.832	470.727	608.565	542.301	608.394
ENSMUSG00000031840	Rab3a	-0.590776	2.89441e-47	1.05172e-45	11232.4	12610.9	11573.4	11311.4	11404.9	7855.76	7794.05	7299.87	8081.81	7566.97
ENSMUSG00000031844	Hsd17b2	-0.674368	3.86282e-06	1.50854e-05	80.6614	86.698	82.0523	93.4915	96.9084	53.5803	56.8119	53.2979	54.737	57.1994
ENSMUSG00000031849	Comp	1.60672	0.012309	0.0284504	79.6404	53.2723	68.8834	44.6209	60.5678	58.0453	137.972	45.5454	152.047	541.835
ENSMUSG00000031851	Ntpcr	0.543846	7.18981e-13	4.95017e-12	380.844	434.534	445.716	407.963	398.738	517.05	618.619	605.657	612.243	663.514
ENSMUSG00000031853	Map3k21	-0.678706	0.00356193	0.00912056	45.9464	42.8267	42.5456	61.6194	47.4447	40.1852	29.7586	21.3191	38.5186	19.7598
ENSMUSG00000031870	Pgr	-0.597182	7.47382e-09	3.79259e-08	244.026	288.297	265.404	250.727	295.773	190.21	194.784	188.965	173.334	139.359
ENSMUSG00000031871	Cdh5	0.775454	4.12767e-09	2.1365e-08	394.118	340.525	334.287	327.22	347.255	658.144	560.905	785.901	406.473	571.994
ENSMUSG00000031872	Bean1	-0.735216	2.0151e-10	1.15348e-09	435.98	363.505	498.392	484.456	323.028	242.004	266.024	233.542	279.767	243.358
ENSMUSG00000031875	Cmtm3	0.953582	5.36164e-52	2.33473e-50	460.485	463.782	400.132	378.216	427.003	800.132	840.456	845.013	818.014	821.592
ENSMUSG00000031880	Rrad	1.18739	7.9369e-07	3.3481e-06	18.3785	27.1584	16.2079	18.0609	31.2933	40.1852	47.7941	65.8955	48.6551	50.9595
ENSMUSG00000031883	Car7	-0.57425	4.91836e-08	2.30723e-07	207.269	212.044	205.637	185.921	223.091	157.169	146.088	115.317	143.938	131.039
ENSMUSG00000031903	Pla2g15	1.56995	7.40847e-97	7.77674e-95	318.561	269.495	290.729	301.722	259.432	826.029	783.644	904.125	826.123	937.031
ENSMUSG00000031910	Has3	-0.531561	0.00302911	0.00784312	73.5142	85.6534	62.8055	53.1202	80.757	44.6502	61.3208	46.5145	45.6141	47.8395
ENSMUSG00000031925	Maml2	0.745413	5.01262e-19	5.23902e-18	219.522	219.356	196.52	253.914	220.063	367.918	373.335	404.095	342.613	370.236
ENSMUSG00000031932	Gpr83	-0.590313	5.23999e-07	2.2493e-06	177.659	174.441	156.001	183.796	205.93	138.416	117.231	102.719	107.447	129.999
ENSMUSG00000031937	Vstm5	-0.679194	5.1505e-11	3.07967e-10	434.959	396.931	453.82	506.766	391.671	272.366	289.47	243.232	329.435	228.798
ENSMUSG00000031938	4931406C07Rik	0.517524	9.49006e-22	1.16044e-20	566.672	564.059	591.587	611.944	580.441	890.326	827.831	828.539	832.205	790.392
ENSMUSG00000031970	Dbndd1	-0.731084	1.89176e-30	3.59628e-29	513.578	550.48	522.704	506.766	538.044	303.622	316.524	326.57	321.326	318.237
ENSMUSG00000031980	Agt	0.561198	1.22e-39	3.4698e-38	4680.4	5207.1	4841.09	4842.43	4744.47	6980.62	7347.67	7609	7236.43	6700.65
ENSMUSG00000031981	Capn9	-1.56405	0.0150556	0.0340952	10.2103	4.17822	11.1429	15.936	4.03785	3.57202	1.80355	2.90716	7.09553	0
ENSMUSG00000031994	Adamts8	0.62352	0.00678071	0.0164458	24.5047	21.9356	24.3118	21.2481	22.2082	38.3992	41.4817	33.9168	28.3821	33.2797
ENSMUSG00000031995	St14	3.48536	3.42834e-87	3.07828e-85	18.3785	15.6683	25.3248	25.4977	20.1893	200.926	247.989	260.675	230.098	237.118
ENSMUSG00000031997	Trpc6	-1.26401	0.000938109	0.00265488	53.0936	12.5346	46.5976	55.245	17.1609	15.1811	15.3302	13.5667	18.2457	14.5599
ENSMUSG00000032000	Birc3	1.6613	3.39532e-32	6.99307e-31	49.0095	53.2723	55.7145	50.9954	51.4826	162.527	145.186	188.965	145.965	181.998
ENSMUSG00000032010	Usp2	0.53906	2.36805e-20	2.69666e-19	480.905	475.272	470.028	491.893	502.712	742.087	730.439	658.955	709.553	673.913
ENSMUSG00000032011	Thy1	-0.538827	5.30837e-25	7.76738e-24	9668.14	10604.3	9764.23	10071.6	9350.65	6923.46	6182.58	6651.57	7559.78	6728.73
ENSMUSG00000032014	Oaf	1.13344	3.63165e-18	3.58203e-17	107.208	91.9208	104.338	110.49	89.8422	184.852	212.819	283.932	213.88	210.078
ENSMUSG00000032018	Sc5d	-0.952367	1.48981e-66	9.14466e-65	2726.15	2541.4	2778.64	2921.61	2878.99	1605.62	1386.93	1345.04	1421.13	1394.63
ENSMUSG00000032033	Barx2	-0.967617	0.00208002	0.0055497	20.4206	16.7129	35.4547	27.6225	22.2082	9.82305	12.6249	10.6596	13.1774	16.6398
ENSMUSG00000032035	Ets1	0.658364	1.44061e-19	1.55119e-18	249.131	247.559	234.001	264.538	257.413	395.601	397.683	395.373	373.022	414.956
ENSMUSG00000032053	Pou2af1	3.09664	0.0225886	0.0490999	1.02103	1.04455	0	0	1.00946	1.78601	0.901776	0	1.01365	22.8798
ENSMUSG00000032058	Ppp2r1b	0.638397	9.52898e-15	7.469e-14	287.931	319.634	281.612	260.289	323.028	487.581	474.334	424.445	414.582	490.875
ENSMUSG00000032066	Bco2	1.02334	1.01847e-10	5.95219e-10	43.9043	56.4059	41.5327	45.6833	43.4069	85.7284	109.115	91.0909	87.1737	95.6791
ENSMUSG00000032068	Plet1	1.52621	0.0217062	0.0473596	4.08412	3.13366	1.01299	1.0624	5.04731	7.14404	18.0355	8.72147	3.04094	4.15996
ENSMUSG00000032085	Tagln	1.1017	1.5e-36	3.78116e-35	411.475	397.975	409.249	325.095	352.302	734.05	736.751	817.88	839.3	945.351
ENSMUSG00000032089	Il10ra	2.24576	7.2045e-122	1.0035e-119	82.7035	87.7425	81.0393	88.1795	108.012	416.14	433.754	429.29	427.759	417.036
ENSMUSG00000032092	Mpzl2	0.965456	0.000516407	0.00151943	345.108	179.663	277.56	159.36	222.082	458.111	542.869	515.536	254.426	540.795
ENSMUSG00000032093	Cd3e	2.82433	3.54695e-05	0.000122941	1.02103	1.04455	3.03897	1.0624	1.00946	11.6091	8.11599	6.78336	14.1911	10.3999
ENSMUSG00000032094	Cd3d	4.12682	7.95964e-05	0.000264079	0	1.04455	0	0	1.00946	5.35803	6.31243	6.78336	6.08189	12.4799
ENSMUSG00000032101	Ddx25	-0.578534	1.25638e-23	1.70199e-22	1208.9	1306.74	1228.76	1281.26	1211.36	935.869	837.75	781.056	849.437	768.552
ENSMUSG00000032109	Nlrx1	0.589157	2.87314e-07	1.26275e-06	123.545	141.015	166.131	138.112	145.363	196.461	253.399	233.542	194.62	195.518
ENSMUSG00000032116	Stt3a	0.629739	6.56524e-34	1.46015e-32	935.264	822.064	900.55	874.358	846.939	1326.11	1312.99	1416.75	1289.36	1433.11
ENSMUSG00000032122	Slc37a2	3.1679	3.53492e-150	6.79737e-148	49.0095	52.2277	51.6626	56.3074	52.4921	444.716	430.147	531.04	437.896	508.555
ENSMUSG00000032126	Hmbs	0.553685	7.35419e-07	3.11743e-06	197.059	190.109	218.806	183.796	182.713	255.399	282.256	297.499	237.194	356.717
ENSMUSG00000032131	Abcg4	-0.60084	2.31451e-22	2.93762e-21	1143.55	1363.14	1126.45	1201.58	1312.3	820.671	782.742	788.808	859.573	801.832
ENSMUSG00000032174	Icam5	-0.534769	0.00550237	0.0135942	54.1146	54.3168	50.6496	50.9954	43.4069	35.7202	32.464	33.9168	28.3821	44.7196
ENSMUSG00000032175	Tyk2	0.773178	1.38892e-15	1.15234e-14	192.975	163.995	150.936	151.924	143.344	266.115	254.301	292.654	278.753	281.837
ENSMUSG00000032177	Pde4a	-0.609215	8.17478e-16	6.87954e-15	1079.23	1323.45	1089.98	1134.65	1138.67	846.568	709.698	701.594	829.164	691.593
ENSMUSG00000032179	Bmp5	0.779687	2.34949e-08	1.13905e-07	99.0399	87.7425	103.325	86.0547	85.8043	160.741	154.204	188.965	115.556	173.678
ENSMUSG00000032193	Ldlr	-1.40041	2.08988e-18	2.08882e-17	1119.05	992.326	1260.16	1427.87	952.933	501.869	394.978	381.806	539.26	360.876
ENSMUSG00000032194	Kank2	0.924135	2.13612e-24	3.03173e-23	450.274	390.663	363.664	361.217	375.52	674.219	740.358	895.404	673.062	700.953
ENSMUSG00000032204	Aqp9	1.15454	2.49927e-09	1.32133e-08	20.4206	42.8267	37.4807	36.1217	26.246	78.5844	68.535	73.6479	73.9963	67.5993
ENSMUSG00000032207	Lipc	3.06309	0.0130299	0.0299288	0	1.04455	0	1.0624	0	0	2.70533	5.81431	5.06824	4.15996
ENSMUSG00000032218	Ccnb2	2.46046	9.01899e-12	5.73861e-11	5.10515	8.35643	7.09094	10.624	5.04731	42.8642	32.464	33.9168	26.3548	63.4394
ENSMUSG00000032220	Myo1e	0.667728	2.52836e-09	1.33508e-08	635.081	493.03	677.691	772.367	474.447	889.433	1002.78	1033.98	1022.77	899.591
ENSMUSG00000032221	Mns1	0.694862	5.75864e-05	0.000194573	60.2408	71.0297	54.7015	47.8081	52.4921	66.9753	88.3741	95.9361	114.542	98.799
ENSMUSG00000032246	Calml4	0.900985	2.15975e-05	7.72813e-05	31.6519	21.9356	36.4677	43.5585	25.2366	56.2593	60.419	46.5145	62.8461	70.7193
ENSMUSG00000032254	Kif23	1.49769	2.30711e-05	8.21823e-05	14.2944	5.22277	18.2338	9.56163	6.05678	27.6831	24.348	24.2263	28.3821	46.7995
ENSMUSG00000032259	Drd2	-0.758756	2.29742e-15	1.87813e-14	376.76	428.267	346.443	403.713	409.842	264.329	211.016	223.851	198.675	263.117
ENSMUSG00000032261	Sh3bgrl2	-0.684826	2.29527e-16	2.01817e-15	2178.88	1773.65	2191.1	2238.48	1665.61	1310.93	1280.52	1125.07	1331.93	1201.19
ENSMUSG00000032262	Elovl4	-0.51863	3.23961e-19	3.41882e-18	1455.99	1410.15	1533.67	1487.36	1491.99	1114.47	1061.39	927.383	1098.79	946.391
ENSMUSG00000032265	Fam46a	1.29129	8.60394e-50	3.43667e-48	197.059	168.173	177.274	164.672	201.893	444.716	440.067	444.795	402.418	495.035
ENSMUSG00000032269	Htr3a	-0.96487	0.00248149	0.0065469	258.321	106.545	249.196	277.287	128.202	78.5844	138.874	96.9052	124.679	83.1992
ENSMUSG00000032271	Nnmt	2.418	2.38146e-12	1.57812e-11	6.12618	8.35643	9.11692	6.37442	7.06624	35.7202	31.5622	43.6073	27.3685	60.3194
ENSMUSG00000032280	Tle3	0.672337	2.80149e-26	4.35122e-25	693.28	837.732	750.627	758.556	781.324	1138.58	1173.21	1335.35	1283.28	1160.63
ENSMUSG00000032289	Thsd4	0.982417	6.00536e-07	2.56417e-06	379.823	361.416	313.014	286.849	331.104	700.116	783.644	844.044	409.514	565.754
ENSMUSG00000032291	Crabp1	-0.622889	6.00192e-07	2.5632e-06	129.671	157.728	138.78	132.8	146.372	78.5844	90.1776	93.029	86.16	111.279
ENSMUSG00000032297	Celf6	-0.93226	1.17202e-10	6.82027e-10	294.057	191.153	289.716	324.033	214.006	119.663	162.32	132.76	136.842	136.239
ENSMUSG00000032300	1700017B05Rik	1.25715	1.92082e-72	1.3125e-70	235.858	236.069	252.235	232.666	248.328	554.556	573.53	603.719	544.329	606.314
ENSMUSG00000032303	Chrna3	-1.28132	1.22478e-06	5.06243e-06	113.334	61.6287	140.806	138.112	58.5488	40.1852	60.419	34.8859	41.5595	33.2797
ENSMUSG00000032313	Tmem266	-0.620197	8.78006e-08	4.02919e-07	154.176	217.267	167.144	194.42	173.628	118.77	114.526	118.224	126.706	111.279
ENSMUSG00000032327	Stra6	1.21736	0.000229088	0.000710005	286.91	170.262	236.027	96.6787	195.836	432.214	515.816	680.274	265.576	398.316
ENSMUSG00000032332	Col12a1	1.70133	2.23625e-15	1.83019e-14	476.821	322.767	440.651	288.974	342.208	1139.47	1076.72	1221.97	913.296	1735.74
ENSMUSG00000032334	Loxl1	1.13028	1.67934e-11	1.04497e-10	149.07	129.525	123.585	95.6163	114.069	225.93	206.507	303.313	226.043	379.596
ENSMUSG00000032338	Hcn4	-0.771801	2.07308e-11	1.28117e-10	235.858	291.431	221.845	250.727	239.243	151.811	110.918	155.048	164.211	144.559
ENSMUSG00000032344	Mb21d1	1.96457	8.24425e-14	6.05814e-13	15.3155	5.22277	14.1819	14.8736	12.1136	46.4362	51.4013	42.6383	48.6551	51.9995
ENSMUSG00000032353	Tmed3	0.88829	7.09936e-24	9.72539e-23	541.146	536.901	618.938	642.754	549.148	1035.89	948.669	1087.28	971.074	1306.23
ENSMUSG00000032356	Rasgrf1	-0.583117	1.06255e-26	1.68526e-25	8408.18	9337.27	8109	8237.87	8696.52	6417.13	5682.09	5449.95	5689.6	5319.55
ENSMUSG00000032359	Ctsh	2.53833	8.24235e-130	1.2702e-127	545.23	400.064	491.301	386.715	510.788	2537.92	2325.68	2974.99	2469.25	3258.29
ENSMUSG00000032360	Hcrtr2	-0.777773	8.22081e-09	4.15806e-08	143.965	112.812	132.702	126.426	119.117	75.0124	61.3208	67.8336	84.1327	83.1992
ENSMUSG00000032363	Adamts7	1.33293	0.00318699	0.00821863	10.2103	1.04455	6.07795	3.18721	8.0757	11.6091	11.7231	18.412	13.1774	17.6798
ENSMUSG00000032369	Plscr1	1.17353	1.80602e-15	1.48592e-14	83.7245	54.3168	72.9354	67.9938	58.5488	124.128	165.025	167.646	137.856	167.438
ENSMUSG00000032372	Plscr2	1.44241	2.69674e-53	1.21571e-51	163.365	137.881	160.053	139.175	177.665	415.247	476.138	420.569	382.145	421.196
ENSMUSG00000032373	Car12	-0.549832	0.000342175	0.00103352	113.334	100.277	120.546	134.925	105.994	88.4075	95.5883	72.6789	54.737	80.0792
ENSMUSG00000032374	Plod2	1.21216	1.3497e-46	4.78427e-45	180.722	162.95	187.403	164.672	187.76	373.276	406.701	443.826	398.363	427.436
ENSMUSG00000032377	Plscr4	0.913518	3.48551e-30	6.48986e-29	244.026	202.643	239.066	233.729	241.262	413.461	425.638	488.402	434.855	425.356
ENSMUSG00000032383	Ppib	0.608045	1.38382e-31	2.77645e-30	1586.68	1576.23	1817.31	1655.22	1571.73	2451.3	2353.64	2644.54	2435.8	2627.01
ENSMUSG00000032387	Rbpms2	0.769837	7.23764e-07	3.06862e-06	56.1567	52.2277	63.8185	56.3074	46.4353	83.0494	90.1776	95.9361	86.16	114.399
ENSMUSG00000032388	Spg21	0.657998	1.26495e-19	1.36611e-18	584.029	496.163	661.484	575.823	599.621	916.223	942.356	927.383	831.191	986.95
ENSMUSG00000032392	Parp16	0.520052	0.000818596	0.00233797	88.8296	61.6287	70.9094	61.6194	85.8043	83.0494	102.803	107.565	115.556	121.679
ENSMUSG00000032402	Smad3	0.631352	3.01542e-20	3.38966e-19	477.842	472.138	414.314	390.964	485.551	682.256	702.484	732.603	664.953	689.513
ENSMUSG00000032417	Rwdd2a	-0.5704	1.45888e-20	1.67725e-19	653.459	738.5	738.471	747.932	670.283	482.223	486.959	466.114	498.715	454.476
ENSMUSG00000032419	Tbx18	1.16372	2.68327e-05	9.46661e-05	12.2524	16.7129	21.2728	11.6864	19.1798	41.0782	31.5622	48.4526	25.3412	35.3597
ENSMUSG00000032431	Crtap	1.17897	1.91005e-26	2.98801e-25	198.08	183.842	214.754	168.922	138.296	442.037	390.469	429.29	345.654	438.876
ENSMUSG00000032434	Cmtm6	1.11112	1.98218e-102	2.23165e-100	685.111	649.713	743.536	652.316	649.084	1434.17	1445.55	1495.25	1399.85	1528.79
ENSMUSG00000032436	Cmtm7	1.85123	1.87938e-34	4.2806e-33	67.388	47.0049	51.6626	40.3713	53.5015	178.601	179.454	193.81	159.143	228.798
ENSMUSG00000032440	Tgfbr2	1.68008	2.26703e-130	3.51859e-128	729.016	587.039	638.185	567.323	611.734	1934.25	1947.84	2231.73	1884.37	2045.66
ENSMUSG00000032446	Eomes	3.87085	0.000476761	0.00140944	0	1.04455	0	0	1.00946	1.78601	9.01776	8.72147	3.04094	8.31992
ENSMUSG00000032456	Nmnat3	0.831526	3.09492e-08	1.47639e-07	60.2408	45.9604	47.6106	54.1826	62.5867	100.017	94.6865	98.8433	84.1327	103.999
ENSMUSG00000032487	Ptgs2	0.834459	0.00253226	0.00666628	45.9464	41.7822	23.2988	25.4977	42.3974	83.9424	55.0084	74.617	29.3958	75.9193
ENSMUSG00000032491	Nradd	1.0192	3.07907e-08	1.46959e-07	34.715	29.2475	28.3638	37.1841	30.2839	66.9753	59.5172	69.7717	57.7779	69.6793
ENSMUSG00000032494	Tdgf1	1.02306	7.45982e-34	1.65234e-32	197.059	217.267	209.689	220.98	198.864	390.243	390.469	428.321	479.455	434.716
ENSMUSG00000032495	Lrrc2	0.818016	1.28061e-08	6.37049e-08	59.2198	68.9406	52.6756	55.245	60.5678	109.84	88.3741	106.596	111.501	107.119
ENSMUSG00000032501	Trib1	0.959712	1.14257e-32	2.38721e-31	205.227	240.247	215.767	214.605	185.741	413.461	413.014	435.104	416.609	384.796
ENSMUSG00000032502	Stac	-0.919684	9.67123e-05	0.00031639	176.638	92.9653	190.442	256.039	112.05	92.8725	81.1599	62.9884	116.569	84.2392
ENSMUSG00000032503	Arpp21	-0.505648	6.59988e-16	5.59316e-15	553.398	597.485	587.535	587.509	559.242	408.103	432.853	419.599	370.995	398.316
[truncated: 2,673 more rows]

## Sheet: Table S3-SRC-Exo DEGs
Table S3. RNA-seq analysis of mouse spinal cords between sham and vehicle-treated SCI groups, and between vehicle- and SRC-Exo-treated SCI groups.
SRC-Exo DEGs between SRC-Exo-treated and vehicle-treated mouse spinal cords after SCI.
GeneID	Symbol	Log2 (fold change)	P value	Adjusted P value	Vehicle (SCI)-1	Vehicle (SCI)-2	Vehicle (SCI)-3	Vehicle (SCI)-4	Vehicle (SCI)-5	SRC-Exo (SCI)-1	SRC-Exo (SCI)-2	SRC-Exo (SCI)-3	SRC-Exo (SCI)-4	SRC-Exo (SCI)-5
ENSMUSG00000000088	Cox5a	0.655205	0.0025661	0.0237457	3283.95	3179.79	3161.63	3163.96	3524.68	3425.62	3293.03	7668.47	4896.11	6407.97
ENSMUSG00000000154	Slc22a18	0.854579	0.00465423	0.032857	77.7432	72.9571	76.025	58.6314	70.9082	60.5198	76.6596	200.226	168.953	137.476
ENSMUSG00000000202	Btbd17	0.947492	1.9288e-06	0.000245202	267.886	251.086	240.239	238.79	255.269	374.647	313.304	603.624	448.479	676.502
ENSMUSG00000000215	Ins2	7.38076	0.0013558	0.0169642	0	0	0	0	0	0	1.11101	88.3352	8.84573	56.3751
ENSMUSG00000000253	Gmpr	0.642142	0.000518504	0.0103173	1179.26	1186.26	1192.07	1286.69	1148.71	1380.43	1295.44	2440.01	1764.72	2471.6
ENSMUSG00000000392	Fap	-1.07607	4.02439e-05	0.00212048	43.0866	27.4774	54.738	49.0371	53.4538	21.1339	25.5532	18.6485	26.5372	15.8246
ENSMUSG00000000399	Fap	0.502647	0.001107	0.0150654	2406.29	2577.19	2296.97	2452.92	2446.88	2743.57	2578.65	4360.81	3296.8	4276.6
ENSMUSG00000000686	Abhd15	-0.633411	0.00115324	0.0154195	66.5032	74.8521	112.517	87.414	85.0898	58.5986	55.5504	52.0196	41.5749	67.2545
ENSMUSG00000000690	Hoxb6	0.62899	6.46991e-06	0.000595603	610.706	560.917	603.132	541.541	681.809	831.908	707.712	1121.86	875.727	1097.83
ENSMUSG00000000740	Rpl13	0.716099	0.00726948	0.0413063	6025.57	6481.81	7049.04	6858.8	7323.18	6145.17	6148.32	16766	10878.5	15484.4
ENSMUSG00000000902	Smarcb1	0.669986	0.000462978	0.00966881	1009.72	1110.46	1114.02	1029.78	1024.35	1188.3	1104.34	2170.1	1823.99	2126.43
ENSMUSG00000000934	Top1mt	0.54212	5.18569e-05	0.00248696	211.686	202.764	198.679	199.347	205.088	267.056	229.979	345.489	280.41	358.031
ENSMUSG00000001029	Icam2	0.834344	0.000675048	0.0116018	42.1499	31.2673	48.656	52.2352	49.0903	53.7954	64.4385	80.4832	77.8424	120.663
ENSMUSG00000001053	N4bp3	0.56377	9.29983e-06	0.000775858	124.576	119.384	107.449	126.857	136.362	156.583	167.762	202.189	172.492	208.687
ENSMUSG00000001056	Nhp2	0.908427	0.0023266	0.0224048	418.689	438.69	393.303	420.014	437.449	420.757	384.409	1259.27	744.811	1147.28
ENSMUSG00000001270	Ckb	0.64021	0.000467492	0.00975037	39265	40418.2	39250.2	41792.4	40251.8	46230.4	43021.6	76116.4	60711.8	87154
ENSMUSG00000001285	Myg1	0.699177	0.000724178	0.0120331	620.072	616.819	613.269	617.228	601.083	703.183	624.387	1325.03	984.53	1344.1
ENSMUSG00000001313	Rnd2	0.557432	0.00132001	0.0166749	4365.8	4366.06	4239.16	4674.52	4633.03	4996.25	4766.23	8091.5	5955.83	8975.51
ENSMUSG00000001348	Acp5	-1.14075	0.0048663	0.033671	84.2998	72.0096	121.64	57.5653	314.178	53.7954	51.1064	63.7976	68.1121	57.3642
ENSMUSG00000001493	Meox1	0.691953	0.00794634	0.043561	44.0233	35.0573	48.656	45.8391	57.8174	39.3859	67.7715	101.095	68.9967	95.9366
ENSMUSG00000001524	Gtf2h4	0.544741	0.0014655	0.0175544	244.47	238.769	246.321	217.469	259.633	247.843	293.306	441.676	328.177	449.023
ENSMUSG00000001604	Tcea3	0.589762	0.00375193	0.0291316	88.0465	89.0645	94.271	71.4237	106.908	89.3388	128.877	178.633	163.646	115.717
ENSMUSG00000001663	Gstt1	0.588368	0.00364215	0.0286824	354.059	324.043	342.619	318.741	353.45	350.631	337.747	692.94	517.475	645.841
ENSMUSG00000001666	Ddt	0.850179	0.000447478	0.00950623	295.049	301.303	229.089	266.506	306.541	335.261	299.972	643.865	482.977	758.592
ENSMUSG00000001794	Capns1	0.554853	0.00450065	0.032169	7791.18	8310.48	8074.87	8380.02	8230.8	8273.93	7757.06	15645.1	12954.6	15285.6
ENSMUSG00000001864	Aif1l	0.516824	0.000370557	0.0084794	307.226	295.618	308.155	368.845	233.451	371.765	438.848	483.88	363.56	508.365
ENSMUSG00000002012	Pnck	0.713555	0.00023593	0.0064711	1047.19	1058.35	954.874	941.3	1036.35	1241.14	1095.45	2039.56	1548	2337.1
ENSMUSG00000002020	Ltbp2	-1.09321	0.000592171	0.0108404	106.78	89.0645	217.938	125.791	170.18	50.9135	66.6605	59.8716	115.879	38.5725
ENSMUSG00000002058	Unc119	0.606964	0.00144473	0.017459	554.506	537.23	540.285	588.446	587.992	615.765	567.725	1174.86	912.879	1004.86
ENSMUSG00000002210	Smg9	0.571619	0.00183376	0.0196082	547.949	509.752	561.572	540.475	538.902	606.159	534.395	1070.82	810.269	988.048
ENSMUSG00000002274	Metrn	0.901915	0.000562572	0.0105423	1713.16	1850.46	1907.72	1976.41	2066.15	2078.81	2008.7	5112.64	3272.92	5303.22
ENSMUSG00000002279	Lmf1	0.543855	0.000240646	0.00652229	487.066	413.108	417.631	423.212	409.086	512.978	472.179	766.553	638.662	743.756
ENSMUSG00000002297	Dbf4	-0.614332	0.000558987	0.0105092	52.4532	59.6922	58.7927	52.2352	58.9083	31.7009	36.6633	41.2231	38.0366	36.5944
ENSMUSG00000002308	Cd320	0.683718	0.00327592	0.0270459	274.443	279.511	274.704	271.836	275.996	285.308	277.752	594.79	406.904	645.841
ENSMUSG00000002324	Rec8	0.6003	1.82923e-06	0.000236295	167.663	176.234	190.569	158.838	159.271	232.473	239.978	265.005	232.643	323.415
ENSMUSG00000002343	Armc6	0.509126	0.00104933	0.0146157	319.403	350.573	316.264	377.373	354.541	404.426	376.632	570.253	452.901	639.907
ENSMUSG00000002345	Borcs8	0.514015	0.000803327	0.0127226	300.669	333.518	316.264	336.864	339.268	396.741	332.192	572.216	457.324	562.762
ENSMUSG00000002379	Ndufa11	0.855868	0.000431556	0.00930372	1483.68	1461.04	1514.42	1699.24	1525.07	1777.17	1638.74	4236.16	2526.34	3726.69
ENSMUSG00000002393	Nr2f6	0.624073	0.00147501	0.0175746	438.359	426.373	504.806	449.863	524.72	508.175	504.398	990.335	707.658	901.013
ENSMUSG00000002395	Use1	0.609182	0.00975869	0.0494354	1235.46	1438.3	1475.9	1475.38	1459.62	1362.18	1316.54	3189.88	2067.25	2870.19
ENSMUSG00000002477	Snrpd1	0.51273	0.00752638	0.0422556	641.615	661.352	679.157	769.67	719.991	712.789	676.604	1402.57	1013.72	1146.29
ENSMUSG00000002580	Mien1	0.624227	0.00682931	0.0398223	637.869	728.624	772.414	887.999	875.989	783.876	763.263	1779.46	1192.4	1495.42
ENSMUSG00000002660	Clpp	0.750176	0.00212207	0.02129	755.889	860.326	840.33	812.311	928.351	876.097	819.924	2067.04	1387.9	1907.85
ENSMUSG00000002661	Alkbh7	0.869723	0.000816789	0.0127605	208.876	229.294	216.925	224.931	226.906	236.316	243.311	639.939	371.521	531.113
ENSMUSG00000002763	Pex6	0.549684	0.00284938	0.0249821	757.762	776.946	788.633	818.707	836.716	811.734	825.479	1461.46	1186.21	1537.95
ENSMUSG00000002768	Mea1	0.589185	0.00492971	0.0338321	907.628	924.755	1022.79	1031.91	1018.9	981.766	986.575	2094.52	1428.59	1888.07
ENSMUSG00000002803	Btbd6	0.528277	0.00552651	0.0358686	552.632	523.017	534.203	488.239	506.175	567.734	488.844	946.168	744.811	1007.83
ENSMUSG00000002804	Nudt14	0.864511	0.0013187	0.0166716	168.6	155.389	163.2	170.564	172.361	170.032	174.428	474.065	293.678	398.582
ENSMUSG00000002831	Plin4	-0.657516	0.00145852	0.0175395	1774.98	2414.22	2491.59	2612.83	2055.25	2195.05	1021.02	1579.24	1093.33	1305.53
ENSMUSG00000002833	Hdgfl2	0.56378	0.000234896	0.00646488	793.355	915.28	949.806	1016.99	769.081	1144.11	968.799	1563.53	1280.86	1611.14
ENSMUSG00000002944	Cd36	-1.11815	0.00275654	0.0246396	210.75	106.119	207.802	155.64	466.903	83.575	186.649	76.5571	82.2653	99.8928
ENSMUSG00000002980	Bcam	0.797133	0.00677498	0.0396597	672.525	839.481	712.608	1031.91	652.355	699.34	893.251	2397.81	1690.42	1110.69
ENSMUSG00000002984	Tomm40	0.573149	0.000142267	0.00478747	1134.3	1171.1	1135.31	1205.67	1215.26	1389.07	1292.1	2050.36	1758.53	2229.29
ENSMUSG00000003072	Atp5d	0.935752	0.000393093	0.00883726	3418.83	3555.95	3406.94	3505.09	3729.77	3926.1	3624.11	9917.09	6445	9785.53
ENSMUSG00000003184	Irf3	0.513755	0.00951215	0.048555	435.549	455.745	452.096	475.447	442.903	441.891	433.293	814.647	665.199	873.32
ENSMUSG00000003199	Mpnd	0.748275	0.000271444	0.00708413	1050.94	1086.78	1144.43	1164.1	1110.53	1195.03	1333.21	2463.57	1760.3	2581.39
ENSMUSG00000003271	Sult2b1	0.569529	0.00758346	0.0424296	64.6299	54.0072	49.6697	45.8391	61.0901	70.1262	54.4394	89.3167	80.4962	113.739
ENSMUSG00000003273	Car11	0.56579	0.000551124	0.0104898	619.136	636.717	583.872	670.53	651.264	702.222	684.381	1164.06	977.453	1150.25
ENSMUSG00000003282	Plag1	-1.22913	0.0057187	0.0365394	23.4166	18.0024	24.328	20.2545	25.0906	17.2914	15.5541	3.92601	8.84573	1.97807
ENSMUSG00000003299	Mrpl4	0.671245	0.000527568	0.0103815	724.042	796.843	819.043	728.095	879.261	873.215	862.143	1596.9	1296.78	1655.65
ENSMUSG00000003341	Atp8b3	0.603798	0.00657054	0.0390237	29.0366	20.8449	22.3007	22.3865	25.0906	36.504	32.2192	42.2046	37.1521	33.6273
ENSMUSG00000003344	Btbd2	0.53995	0.00026112	0.00691011	1339.43	1271.54	1321.82	1479.64	1369.07	1558.15	1507.64	2515.59	1991.17	2285.67
ENSMUSG00000003346	Abhd17a	0.736201	0.000626989	0.0111466	1946.39	1989.74	1886.43	1922.04	2097.79	2318.97	1986.48	4597.35	3126.08	4365.61
ENSMUSG00000003352	Cacnb3	0.602493	0.00406634	0.0304794	548.886	664.194	523.052	670.53	531.266	660.915	618.832	1253.38	1173.83	752.657
ENSMUSG00000003378	Grik5	0.718722	0.00011088	0.0041497	1073.42	1077.3	1057.25	1148.11	1017.8	1297.81	1222.11	2410.57	1690.42	2222.37
ENSMUSG00000003380	Rabac1	0.828949	0.00124765	0.0160649	3539.66	3524.68	3657.31	3796.11	3730.86	3751.27	3618.55	9843.48	6430.85	8771.77
ENSMUSG00000003423	Pih1d1	0.680356	0.00366598	0.028757	473.952	506.91	527.107	497.834	583.629	519.702	501.065	1056.1	865.112	1206.63
ENSMUSG00000003438	Timm50	0.575163	0.00891384	0.0467219	724.979	680.302	617.323	641.747	750.536	696.459	655.495	1444.77	922.61	1367.84
ENSMUSG00000003444	Med29	0.847365	0.000759421	0.0123622	262.266	293.724	276.731	283.563	319.632	303.56	306.638	758.701	517.475	696.282
ENSMUSG00000003528	Slc25a1	0.552438	0.00346035	0.0279779	1460.26	1558.63	1425.22	1650.21	1610.16	1549.5	1602.07	2989.65	2269.81	2887
ENSMUSG00000003531	Dgcr6	0.727825	0.00143067	0.0173478	688.449	739.994	692.335	656.671	716.718	755.057	716.6	1577.27	1081.83	1655.65
ENSMUSG00000003604	Aven	0.539254	0.000823909	0.0128008	341.883	345.836	337.551	349.656	308.723	363.119	399.963	601.661	452.017	630.017
ENSMUSG00000003657	Calb2	0.593619	0.000449451	0.00952289	3325.16	2826.38	2718.66	3143.71	2980.32	3811.79	3404.13	5445.37	3762.97	6202.25
ENSMUSG00000003872	Lin7b	0.905918	0.000132373	0.00464988	243.533	252.981	212.87	237.724	289.087	315.087	278.863	697.848	444.056	579.576
ENSMUSG00000003873	Bax	0.749436	0.00292727	0.0254279	565.746	625.347	523.052	573.521	606.537	593.671	531.062	1426.12	1033.18	1280.8
ENSMUSG00000003882	Il7r	-1.49972	4.78412e-09	2.472e-06	93.6665	64.4297	121.64	69.2916	88.3625	30.7402	44.4403	24.5375	20.3452	35.6053
ENSMUSG00000003955	Fam162a	0.68151	0.00184209	0.019671	635.059	633.874	654.829	681.19	701.445	688.773	666.605	1450.66	1076.53	1419.27
ENSMUSG00000003970	Rpl8	0.53493	0.00895623	0.0468367	6303.76	6980.2	6924.36	6872.66	7823.9	6728.27	6823.81	13825.4	10048.8	13145.3
ENSMUSG00000004032	Gstm5	0.600613	0.00118406	0.0156428	2101.88	2213.35	2019.22	2212	2221.06	2433.28	2220.91	4341.18	3103.08	4228.13
ENSMUSG00000004035	Gstm7	0.610082	0.000120282	0.00436889	1065.92	991.08	1004.54	1013.79	925.079	1301.66	1127.67	1738.24	1372.86	2091.81
ENSMUSG00000004264	Phb2	0.50054	0.00511794	0.0345176	1252.32	1314.18	1316.75	1329.33	1403.98	1312.22	1344.32	2412.53	1925.72	2364.79
ENSMUSG00000004285	Atp6v1f	0.715389	0.00298698	0.0256957	1801.21	2017.22	1878.33	2118.19	2013.79	1973.14	1897.6	4804.45	3260.54	4201.43
ENSMUSG00000004366	Sst	0.752314	0.000904191	0.0134779	949.778	1099.09	826.139	987.139	1175.98	1158.52	1006.57	2307.51	1813.37	2199.62
ENSMUSG00000004393	Ddx56	0.543576	0.000617838	0.0110862	631.312	674.617	594.009	625.757	650.173	731.041	721.044	1086.52	842.998	1247.18
ENSMUSG00000004552	Ctse	-0.716861	0.00185437	0.0197364	133.943	122.227	145.968	133.253	248.724	87.4176	126.655	85.3907	105.264	72.1997
ENSMUSG00000004609	Cd33	-0.579192	2.80859e-08	9.3725e-06	724.979	765.576	843.371	762.208	899.988	542.757	606.611	485.843	580.28	458.913
ENSMUSG00000004610	Etfb	1.04866	0.00403817	0.0303691	73.9965	102.329	92.2437	105.536	107.999	75.89	104.435	344.507	166.3	305.613
ENSMUSG00000004667	Polr2e	0.72737	0.00148205	0.0175761	771.812	825.268	866.685	819.773	785.444	833.829	863.254	1942.39	1289.71	1806.97
ENSMUSG00000004730	Adgre1	-0.593948	9.99886e-05	0.00391594	868.288	741.889	1054.21	796.321	1150.89	578.301	764.374	504.492	602.394	606.28
ENSMUSG00000004788	Eif2b2	0.570863	0.00271847	0.0244184	821.455	831.901	737.95	848.556	826.898	846.317	849.921	1530.16	1172.94	1640.81
ENSMUSG00000004885	Crabp2	0.728862	0.00423364	0.0312246	147.056	177.182	207.802	103.404	193.088	141.213	248.866	346.47	296.332	340.229
ENSMUSG00000004892	Bcan	0.524804	3.0799e-06	0.000335605	3504.06	3428.99	3625.89	3649	3285.78	4368.96	4145.17	5799.69	4929.73	5924.33
ENSMUSG00000004929	Thop1	0.670198	0.000409947	0.00903237	567.619	533.44	464.26	585.248	565.083	667.64	579.946	1184.67	827.96	1060.25
ENSMUSG00000004933	Matk	0.596579	0.000472441	0.00980254	550.759	590.289	609.214	568.191	573.811	680.128	619.943	1183.69	856.267	1032.55
ENSMUSG00000004934	Pias4	0.543787	0.000818213	0.0127605	325.959	324.991	346.674	340.062	316.359	365.04	371.077	615.402	461.747	597.379
ENSMUSG00000004961	Syt5	0.587445	0.00356715	0.0283233	476.762	584.605	454.123	494.636	557.447	567.734	478.845	1006.04	911.995	892.112
ENSMUSG00000005124	Wisp1	-0.539939	0.00613165	0.0376743	44.9599	46.4273	55.7517	50.1032	50.1812	33.6221	44.4403	28.4636	35.3829	28.6821
ENSMUSG00000005161	Prdx2	0.58722	0.00414235	0.0308471	3618.34	3756.82	3395.78	3570.12	3767.95	3645.6	3540.78	7464.32	5563.08	6991.5
ENSMUSG00000005354	Txn2	0.508334	0.00174892	0.0191615	1521.14	1681.8	1537.73	1616.09	1700.7	1767.56	1689.84	2891.5	2213.2	2897.88
ENSMUSG00000005357	Slc1a6	0.557677	0.000325788	0.00787101	250.09	209.396	224.02	194.017	200.725	267.056	258.865	331.748	300.755	429.242
ENSMUSG00000005447	Pafah1b3	0.696544	0.00179815	0.0194219	338.136	314.568	326.401	370.977	406.904	392.899	343.302	762.627	585.587	761.559
ENSMUSG00000005510	Ndufs3	0.621615	0.00320261	0.0266491	1908.92	1925.31	1825.61	1943.36	1995.25	1980.82	1893.16	4129.18	2896.09	3868.12
ENSMUSG00000005625	Psmd4	0.61594	0.000459833	0.00966004	2285.46	2468.22	2269.6	2515.82	2267.97	2628.29	2620.87	4504.11	3538.29	4802.77
ENSMUSG00000005674	Tomm40l	0.634645	0.000408674	0.00902915	828.948	879.276	763.291	864.546	993.805	1041.33	978.798	1605.74	1233.09	1862.36
ENSMUSG00000005699	Pard6a	0.745597	0.00150372	0.0177238	316.593	339.203	289.909	286.761	332.723	342.946	314.415	729.256	511.283	725.953
ENSMUSG00000005716	Pvalb	0.972531	2.09629e-06	0.000258785	1360.04	1245.01	1293.44	1407.15	1427.98	1452.48	2738.64	3522.61	2205.24	3294.48
ENSMUSG00000005779	Psmb4	0.561755	0.00300127	0.0257577	2724.76	2961.87	2756.16	2945.43	2942.14	3043.28	2858.62	5710.38	4145.11	5394.21
ENSMUSG00000005983	1700037C18Rik	1.03373	0.00165684	0.0186422	52.4532	64.4297	64.8747	75.6878	54.5447	72.0474	55.5504	199.245	128.263	182.972
ENSMUSG00000006057	Atp5g1	0.76359	0.000546711	0.0104898	2553.35	2653.93	2697.37	2831.36	2990.14	2975.08	3073.05	6748.81	4358.29	6146.87
ENSMUSG00000006058	Snf8	0.634521	0.00341741	0.0277446	934.792	979.71	963.997	1064.96	1064.71	1041.33	981.02	2165.19	1516.16	2070.06
ENSMUSG00000006095	Tbcb	0.606546	0.00213685	0.0213837	1337.56	1552	1442.45	1516.95	1460.71	1472.65	1526.53	2887.58	2326.43	2915.68
ENSMUSG00000006218	Fam131c	0.84498	3.06761e-05	0.00175489	165.79	154.442	161.173	180.158	140.725	222.867	185.538	390.638	280.41	360.999
ENSMUSG00000006219	Fblim1	-0.560388	2.01036e-08	7.85412e-06	406.513	446.27	477.437	445.598	483.266	280.505	322.192	286.599	358.252	282.865
ENSMUSG00000006315	Tmem147	0.573481	0.00258075	0.0238399	1339.43	1285.75	1279.25	1251.51	1316.71	1370.82	1302.1	2518.53	1900.06	2539.85
ENSMUSG00000006335	Tfpt	0.855323	0.000532233	0.0104148	237.913	282.354	305.114	317.675	268.36	291.072	371.077	799.924	444.056	646.83
ENSMUSG00000006378	Gcat	0.5733	0.00377588	0.0292184	278.189	269.089	243.28	268.638	255.269	280.505	287.751	521.177	335.253	531.113
ENSMUSG00000006442	Srm	0.700986	0.000446464	0.00949729	825.202	858.431	702.471	787.792	790.899	915.483	844.366	1693.09	1289.71	1702.13
ENSMUSG00000006517	Mvd	0.84986	7.29143e-05	0.00308979	262.266	215.081	211.856	256.912	190.907	277.623	278.863	584.975	456.44	451.001
ENSMUSG00000006589	Aprt	0.786543	0.00712617	0.0408105	433.676	440.585	497.711	439.202	494.175	405.387	391.075	1203.32	880.15	1095.85
ENSMUSG00000006642	Tcf23	-0.579321	0.00674776	0.0395483	41.2133	45.4798	52.7107	65.0275	45.8176	34.5828	31.1082	24.5375	39.8058	36.5944
ENSMUSG00000006675	P4htm	0.609085	5.16974e-05	0.00248676	1058.43	1042.24	978.189	1026.58	992.714	1296.85	1159.89	2027.78	1451.58	1839.61
ENSMUSG00000006731	B4galnt1	0.503161	0.00194392	0.0202983	1226.09	1142.68	1184.98	1199.28	1195.62	1287.25	1235.44	1929.63	1709	2268.85
ENSMUSG00000007039	Ddah2	0.627166	0.00531786	0.0352427	527.342	551.442	633.542	586.314	615.265	519.702	608.833	1220.01	980.992	1170.03
ENSMUSG00000007050	Lsm2	0.526826	0.00935762	0.0481035	158.296	172.444	144.954	138.583	149.453	132.567	177.761	290.525	233.527	266.051
ENSMUSG00000007613	Tgfbr1	-0.516305	2.20767e-06	0.000263899	2452.19	2472.01	2782.52	2488.1	2526.51	1808.87	2114.25	1502.68	1954.02	1515.21
ENSMUSG00000007721	Ccdc124	0.887889	0.000540839	0.0104526	876.718	918.123	931.56	1117.19	1039.62	1080.71	1044.35	2823.78	1728.46	2357.86
ENSMUSG00000007892	Rplp1	0.812729	0.00650588	0.0387691	6692.47	7426.47	8242.13	8155.09	9012.97	7104.84	6868.25	22307.6	13642.8	19509.7
ENSMUSG00000007944	Ttc9b	1.36158	9.28128e-05	0.00370742	175.156	192.342	158.132	206.809	207.27	219.985	203.315	846.055	457.324	687.381
ENSMUSG00000008036	Ap2s1	0.93786	0.000876803	0.0132525	1733.77	1877.94	1881.37	1866.61	1966.88	1942.4	1826.5	5486.6	3458.68	5151.9
ENSMUSG00000008140	Emc10	0.58691	0.00167508	0.0187251	2745.36	2476.75	2837.25	2808.98	3032.69	2963.55	3034.16	5328.57	3892.12	5660.26
ENSMUSG00000008384	Sertad1	0.791849	0.00662808	0.0391477	137.69	181.919	207.802	169.498	177.816	175.796	144.431	403.397	337.907	451.99
ENSMUSG00000008730	Hipk1	-0.518541	0.000245594	0.00663158	3530.29	3489.62	3480.93	3421.94	3351.23	3125.9	2857.51	2015.02	2148.63	1912.8
ENSMUSG00000009013	Dynll1	0.653669	0.00443344	0.0319599	2017.58	2237.04	2103.36	2422.01	2133.79	2110.51	2178.69	5223.55	3522.37	4133.19
ENSMUSG00000009076	Zmat5	0.831015	0.000383121	0.00866784	320.339	353.416	367.961	366.713	339.268	392.899	376.632	929.482	646.623	762.548
ENSMUSG00000009563	Tor2a	0.537818	0.00153336	0.0178758	311.909	314.568	332.483	351.788	361.086	361.198	353.301	629.143	521.898	559.795
ENSMUSG00000009566	Fpgs	0.541645	0.00634465	0.0382926	167.663	140.229	178.405	153.508	152.725	147.937	193.315	259.116	223.797	329.349
ENSMUSG00000009640	Dmap1	0.53476	0.00526147	0.0350705	428.993	499.33	478.451	515.956	465.812	488.001	478.845	899.056	694.39	899.035
ENSMUSG00000009863	Sdhb	0.577526	0.00177823	0.0192979	2724.76	2845.33	2514.91	2530.74	2803.6	2815.61	2817.52	5101.85	4020.38	5269.59
ENSMUSG00000009876	Cox4i2	0.865629	0.00185357	0.0197364	34.6566	38.8473	43.5877	34.1128	37.0904	41.3072	49.9954	86.3722	56.6127	108.794
ENSMUSG00000010045	Tmem115	0.535345	0.00152128	0.0177698	729.662	752.311	826.139	677.992	670.9	778.112	789.927	1203.32	1136.68	1391.58
ENSMUSG00000010057	Nprl2	0.538284	0.0034139	0.0277406	464.586	459.535	385.194	437.07	410.176	483.198	458.846	761.645	551.974	876.287
ENSMUSG00000010080	Epn3	0.571862	4.92457e-05	0.00241229	159.233	168.654	125.695	166.3	160.362	196.93	213.314	293.469	215.836	240.336
ENSMUSG00000010376	Nedd8	0.526302	0.00614644	0.0377217	1300.09	1317.02	1404.94	1557.46	1491.25	1397.72	1467.64	2945.49	2095.55	2275.77
ENSMUSG00000010406	Mrpl52	1.13568	0.00049083	0.0100027	240.723	259.614	255.444	286.761	261.815	276.662	256.643	1031.56	596.202	704.195
ENSMUSG00000010529	Gm266	0.714343	0.00287088	0.0251288	51.5166	61.5872	60.82	76.7538	65.4537	68.2049	74.4376	152.133	97.303	125.608
ENSMUSG00000010607	Pigyl	0.849675	0.000844981	0.0129273	388.716	418.793	452.096	467.985	452.721	470.71	456.624	1196.45	750.118	1054.31
ENSMUSG00000011463	Cpb1	6.84727	2.70993e-11	2.89385e-08	22.48	21.7924	27.369	20.2545	11.9998	17.2914	1396.54	6252.17	365.329	3935.38
ENSMUSG00000011589	Fsd1	0.552163	6.80855e-06	0.000621466	665.032	662.299	595.023	632.153	631.628	819.419	801.037	1150.32	825.307	1076.07
ENSMUSG00000011837	Snapc2	0.558262	0.000299337	0.00751532	550.759	570.392	584.886	569.257	562.902	682.049	613.277	987.391	807.615	1087.94
ENSMUSG00000012428	Steap4	-1.21189	6.97521e-05	0.00300346	271.633	387.526	364.92	273.968	402.54	171.953	267.753	66.7421	123.84	104.838
ENSMUSG00000012443	Kif11	-0.71425	0.00379787	0.0292307	53.3899	74.8521	72.984	38.3769	94.9078	34.5828	46.6624	40.2416	37.1521	45.4957
ENSMUSG00000013155	Enkd1	0.632237	0.000626173	0.0111445	87.1098	92.8545	93.2574	83.1499	78.5444	110.473	91.1027	174.707	146.839	150.334
ENSMUSG00000013822	Elof1	0.712567	0.0029814	0.0256701	757.762	792.106	793.701	798.453	812.717	837.671	716.6	1766.7	1324.21	1834.66
ENSMUSG00000013858	Tmem259	0.644925	0.00108066	0.014862	1878.95	1729.18	1684.71	1730.16	1805.43	1946.24	1822.05	3660.02	2710.33	3665.37
ENSMUSG00000014232	Cluap1	0.501199	0.00868607	0.0459642	304.416	330.676	337.551	332.6	331.632	346.788	296.639	606.568	490.938	574.631
ENSMUSG00000014243	Zswim7	0.555301	0.00239631	0.0227934	221.053	222.661	206.788	198.281	208.361	236.316	216.647	418.12	305.178	376.823
ENSMUSG00000014294	Ndufa2	0.994111	0.00232452	0.0224048	730.599	826.216	952.847	1082.02	1050.53	896.27	922.137	3459.79	1655.04	2312.37
ENSMUSG00000014301	Pam16	0.829027	0.00117463	0.0155884	334.389	351.521	348.702	373.109	401.449	400.584	357.745	1017.82	638.662	798.153
ENSMUSG00000014313	Cox6c	0.62928	0.00658394	0.0390282	2611.42	2659.62	3011.61	3203.4	3338.14	3000.06	3016.39	7384.82	4211.45	5316.08
ENSMUSG00000014361	Mertk	-0.746365	0.000877718	0.0132525	1142.73	1225.11	1211.33	1170.5	1184.71	1098.96	861.032	472.102	661.661	444.078
ENSMUSG00000014771	Pdcd2	0.554501	0.0014488	0.0174683	287.556	277.616	276.731	265.44	287.996	324.694	277.752	533.937	418.403	493.53
ENSMUSG00000014776	Nol3	0.630463	0.00475191	0.0332433	559.189	633.874	641.651	718.501	594.538	629.214	615.499	1441.83	1093.33	1091.9
ENSMUSG00000014846	Tppp3	0.663477	0.00632052	0.0382118	4881.9	5670.76	5081.51	6205.33	5131.57	5461.2	4809.56	13217.9	9448.13	9781.58
ENSMUSG00000014856	Tmem208	0.638704	0.00860437	0.0457282	409.323	447.218	376.071	401.891	460.358	398.662	398.852	958.927	626.278	878.265
ENSMUSG00000015013	Trappc2l	0.676785	0.00689489	0.0400879	523.596	591.237	528.121	568.191	560.72	524.505	517.73	1327.97	870.42	1189.81
ENSMUSG00000015016	Acsf3	0.532772	0.000109989	0.0041357	339.073	324.043	319.305	391.231	349.086	414.033	394.408	601.661	508.63	571.664
ENSMUSG00000015092	Edf1	0.829848	0.00165729	0.0186422	1348.8	1537.78	1556.99	1576.65	1720.34	1533.17	1584.3	4262.66	2675.83	3701.97
ENSMUSG00000015094	Npdc1	0.584601	0.00151294	0.0177592	2932.7	3110.63	3091.68	3109.59	3130.87	3249.82	3159.71	6222.72	4860.73	5563.33
ENSMUSG00000015126	Tsr3	0.5368	0.00656926	0.0390237	344.693	374.261	346.674	359.25	370.904	370.804	335.525	666.44	551.974	679.469
ENSMUSG00000015243	Abca1	-0.654971	6.30184e-08	1.74039e-05	4871.59	5238.7	5771.82	4627.61	4411.58	3283.44	3804.09	2853.23	3313.61	2574.46
ENSMUSG00000015335	Zdhhc12	0.629877	0.00616935	0.0377599	116.146	115.594	115.558	114.065	155.998	125.843	122.211	261.079	211.413	233.413
ENSMUSG00000015337	Endog	0.897718	0.00354689	0.0282236	333.453	341.098	312.209	346.458	381.813	314.127	315.526	998.187	609.471	957.388
ENSMUSG00000015340	Cybb	-0.556603	8.28104e-05	0.00340841	1282.29	978.763	1459.68	1191.82	1381.07	852.081	991.02	696.866	988.068	750.679
ENSMUSG00000015474	Ppt2	0.544894	0.00863824	0.0458473	163.916	152.547	167.255	175.894	155.998	170.032	149.986	328.803	268.91	270.996
ENSMUSG00000015476	Prrt1	0.722053	9.8372e-05	0.00387156	789.609	773.156	810.934	814.443	899.988	1043.25	866.587	1758.85	1387.9	1685.32
ENSMUSG00000015542	Nat9	0.770151	0.00351793	0.0281329	345.629	380.893	367.961	362.448	350.177	363.119	347.746	897.093	561.704	911.892
ENSMUSG00000015806	Qdpr	0.527886	0.000611534	0.011031	10178.7	11231.6	10735.7	11353.2	10962.4	12147.2	12513.3	18175.5	14450.4	21236.6
ENSMUSG00000015854	Cd5l	-1.24577	0.0020984	0.0211861	184.523	56.8497	245.307	60.7634	86.1807	32.6615	67.7715	65.7606	45.9978	55.3861
ENSMUSG00000015950	Ncf1	-0.561465	1.68696e-08	7.18842e-06	941.348	1088.67	1168.76	1166.23	1331.98	753.136	724.377	789.127	835.037	755.624
ENSMUSG00000016252	Atp5e	0.975172	0.00361451	0.0285208	857.048	840.428	1106.92	1160.9	1122.53	878.979	1024.35	3855.34	1854.95	2387.54
ENSMUSG00000016344	Ppdpf	0.905237	0.000576718	0.0107149	803.659	784.526	789.647	728.095	869.443	832.868	833.256	2198.56	1502.01	2077.97
ENSMUSG00000016487	Ppfibp1	-0.516082	2.27002e-05	0.00142036	897.325	888.75	949.806	913.583	982.896	721.435	797.704	511.362	642.2	567.707
ENSMUSG00000016503	Gtf3a	0.539863	0.00531669	0.0352427	473.016	512.595	488.588	519.154	497.448	506.253	492.177	941.26	726.235	954.421
ENSMUSG00000016554	Eif3d	0.559949	0.00142195	0.0173076	1683.19	1647.69	1632	1728.03	1720.34	1757.96	1806.5	3037.75	2494.5	3302.4
ENSMUSG00000016940	Kctd2	0.634737	0.00117043	0.0155584	879.528	938.02	962.984	997.799	976.351	1066.3	967.688	1952.21	1451.58	1943.46
ENSMUSG00000016995	Matn4	0.547196	0.00533884	0.0353099	317.529	355.311	393.303	329.402	303.269	322.772	361.078	616.383	555.512	626.061
ENSMUSG00000017188	Coa3	0.592438	0.00282563	0.0249181	1014.41	1066.88	966.025	1018.05	1110.53	1135.47	997.686	2147.53	1561.27	1961.26
ENSMUSG00000017404	Rpl19	0.624597	0.00748276	0.0420705	5948.76	6579.41	6700.34	6788.45	7141	6363.23	6110.55	13689	10384	14574.5
ENSMUSG00000017943	Gdap1l1	0.647891	0.00166217	0.0186708	883.275	860.326	764.305	919.98	885.807	953.908	901.028	1859.95	1237.52	1805.98
ENSMUSG00000018012	Rac3	0.554524	0.00357538	0.0283233	200.446	227.399	184.487	229.195	227.997	244.001	208.87	408.305	315.793	392.648
ENSMUSG00000018286	Psmb6	0.736145	0.0017818	0.0193105	1821.81	2022.9	1976.65	1962.55	2009.43	2001	1980.93	4660.17	3180.92	4489.24
ENSMUSG00000018341	Il12rb2	-0.825293	0.00123547	0.0160112	42.1499	30.3198	50.6834	29.8487	32.7268	25.9371	23.3312	18.6485	20.3452	16.8136
ENSMUSG00000018509	Cenpv	0.889725	0.000146815	0.00487902	133.006	142.124	126.708	140.715	167.998	159.465	185.538	371.008	248.565	351.108
ENSMUSG00000018585	Atox1	0.922298	0.00312001	0.0262756	643.489	681.249	712.608	732.359	775.626	632.096	687.714	2394.86	1274.67	1728.84
ENSMUSG00000018654	Ikzf1	-0.574668	4.72405e-06	0.000471475	453.346	468.063	482.506	445.598	561.811	354.473	341.08	240.468	323.754	359.021
ENSMUSG00000018677	Slc25a39	0.751054	0.000802047	0.0127226	1467.75	1624.01	1538.75	1547.87	1606.89	1684.95	1610.96	3443.11	2625.41	3737.57
ENSMUSG00000018770	Atp5g3	0.567283	0.00595454	0.0371581	5531.01	5312.61	5220.39	5783.19	5362.84	5384.34	5469.49	11752.5	7669.25	10041.7
ENSMUSG00000018858	Mrpl58	0.604216	0.00348691	0.0280165	591.972	658.509	643.679	600.172	682.9	653.23	654.384	1362.32	919.956	1239.26
ENSMUSG00000018861	Fdxr	0.544424	0.00411138	0.0307145	190.143	212.239	245.307	218.535	224.724	232.473	228.868	419.101	306.062	403.527
ENSMUSG00000019054	Fis1	0.735676	0.00158626	0.018306	2552.41	2941.97	2849.42	3032.84	2911.6	3120.13	2855.29	6967.68	4423.75	6424.79
ENSMUSG00000019080	Mfsd3	0.677612	0.00177214	0.019253	158.296	131.702	146.982	153.508	149.453	162.347	152.208	295.432	242.373	330.338
ENSMUSG00000019158	Tmem160	1.08182	0.000611185	0.011031	469.269	458.588	502.779	515.956	536.72	535.072	487.733	1760.81	942.07	1530.04
ENSMUSG00000019179	Mdh2	0.685636	0.00062335	0.0111441	5824.18	5845.1	5495.09	5914.31	5894.1	6523.65	6073.88	12381.6	9054.49	12565.7
ENSMUSG00000019232	Etnppl	-0.507263	2.07015e-07	4.78418e-05	1860.22	1983.11	1998.95	1990.27	1891.61	1707.04	1279.88	1235.71	1279.98	1338.17
ENSMUSG00000019235	Rps6kl1	0.516618	0.000916302	0.01354	315.656	344.888	294.977	300.619	342.541	347.749	367.744	572.216	444.056	554.85
ENSMUSG00000019261	Map1s	0.604332	4.38434e-05	0.0022246	605.086	658.509	687.266	684.388	599.992	779.073	749.931	1232.77	1026.99	1128.49
ENSMUSG00000019278	Dpep1	-0.704407	0.00103763	0.0145414	58.0732	51.1647	70.9567	67.1596	82.908	55.7167	28.8862	41.2231	37.1521	38.5725
ENSMUSG00000019362	D8Ertd738e	0.69705	0.00486027	0.0336438	877.655	937.073	1009.61	1009.53	1058.17	931.813	947.69	2446.88	1612.58	1990.93
ENSMUSG00000019428	Fkbp8	0.624795	0.00123011	0.0159545	4514.72	4585.88	4803.77	4989	4774.85	5260.42	4790.67	9697.24	7190.69	9556.08
ENSMUSG00000019433	Gipc1	0.510078	0.00231169	0.0223468	783.052	876.433	847.426	867.744	944.715	897.231	915.471	1539.98	1271.13	1526.08
ENSMUSG00000019577	Pdk4	-1.00608	0.000305581	0.00756989	658.475	717.254	670.034	750.482	913.079	560.049	563.281	196.3	269.795	258.139
ENSMUSG00000019689	Fmc1	0.851655	0.0026022	0.023914	156.423	175.287	187.528	238.79	242.179	199.812	223.313	604.605	347.637	428.253
ENSMUSG00000019726	Lyst	-0.541793	0.0029323	0.0254578	957.272	910.543	1059.28	913.583	901.079	851.12	854.365	507.436	595.318	450.012
ENSMUSG00000019738	Polr2i	0.746292	0.0032019	0.0266491	143.31	155.389	171.31	160.97	188.725	161.386	176.65	433.824	268.91	333.306
ENSMUSG00000019797	1700021F05Rik	0.61584	0.0026908	0.0243235	325.959	319.306	313.223	346.458	322.905	342.946	325.525	668.403	505.091	651.776
ENSMUSG00000019850	Tnfaip3	-0.593349	0.00173108	0.0190967	250.09	212.239	273.69	210.007	273.815	156.583	235.534	107.965	158.339	151.323
ENSMUSG00000019892	Lrriq1	-1.5729	0.000490294	0.0100027	27.1633	19.8974	24.328	14.9243	13.0907	11.5276	9.99908	0.981502	5.30744	5.93422
ENSMUSG00000020010	Vnn3	-1.0195	0.00767075	0.0427374	13.1133	17.0549	16.2187	19.1884	21.8179	9.60632	8.88807	10.7965	11.4995	1.97807
ENSMUSG00000020021	Fgd6	-0.52316	0.000206764	0.00601789	293.176	299.408	341.606	282.497	294.542	244.001	256.643	157.04	185.76	209.676
ENSMUSG00000020022	Ndufa12	0.750058	0.00229845	0.0222869	1351.61	1338.81	1378.59	1336.8	1384.35	1430.38	1367.65	3619.78	2024.79	2977
ENSMUSG00000020108	Ddit4	-0.576088	1.01939e-06	0.000154182	1873.33	1768.03	2042.54	2164.03	1827.25	1652.29	1299.88	1249.45	1125.18	1163.11
ENSMUSG00000020133	2310011J03Rik	0.680018	0.00284204	0.0249821	630.376	660.404	721.731	665.2	731.99	693.577	683.27	1434.96	1075.64	1574.55
ENSMUSG00000020150	Gamt	0.690209	0.0019505	0.0203367	339.073	379.946	350.729	374.175	375.268	363.119	389.964	878.444	616.547	686.392
ENSMUSG00000020153	Ndufs7	0.8537	0.000419559	0.00914991	1547.37	1625.9	1603.62	1723.76	1786.89	1809.83	1820.94	4410.87	2830.63	4103.52
ENSMUSG00000020163	Uqcr11	0.808496	0.00856866	0.0455838	617.262	647.139	819.043	884.801	908.715	686.852	828.812	2628.46	1237.52	1407.4
ENSMUSG00000020193	Zpbp	-0.557369	0.00383564	0.0293827	56.1999	44.5323	49.6697	49.0371	56.7265	35.5434	32.2192	28.4636	42.4595	34.6163
ENSMUSG00000020219	Timm13	1.00998	0.00125534	0.0161511	692.195	722.939	839.316	887.999	871.625	811.734	783.261	2748.21	1471.93	2267.86
ENSMUSG00000020256	Aldh1l2	-0.538117	0.00313498	0.0263502	548.886	478.485	496.697	526.616	531.266	407.308	502.176	250.283	357.368	262.095
ENSMUSG00000020273	Papolg	-0.504364	0.00507191	0.0343662	295.986	265.299	244.294	237.724	282.542	224.788	253.31	129.558	176.03	152.312
ENSMUSG00000020307	Cdc34	0.694123	0.00226421	0.0221823	553.569	619.662	622.392	611.898	656.719	633.057	645.496	1510.53	931.455	1236.3
ENSMUSG00000020308	Tpgs1	0.989351	0.000520875	0.0103439	784.925	781.684	794.715	873.074	838.898	860.727	828.812	2535.22	1591.35	2269.84
ENSMUSG00000020330	Hmmr	-0.703042	0.00420174	0.0310956	35.5933	33.1623	29.3963	27.7166	37.0904	13.4489	24.4422	22.5745	21.2298	18.7917
ENSMUSG00000020331	Hcn2	0.501457	6.73375e-05	0.00295689	6275.66	6064.92	5777.9	6670.12	5737.02	7672.57	7038.24	10263.6	7791.32	10447.2
ENSMUSG00000020399	Havcr2	-0.623171	2.7464e-07	5.94485e-05	600.402	661.352	754.168	635.351	633.81	474.552	477.734	328.803	457.324	394.626
ENSMUSG00000020415	Pttg1	0.617734	0.00607917	0.0375245	570.429	553.337	524.066	552.201	543.266	594.631	496.621	1240.62	788.155	1088.93
ENSMUSG00000020440	Arf5	0.901792	0.000334644	0.00798856	1152.1	1262.06	1282.29	1157.7	1250.17	1345.85	1282.1	3330.24	2338.81	3107.56
ENSMUSG00000020444	Guk1	0.740703	0.000632207	0.0111897	1312.27	1310.39	1281.28	1293.09	1407.25	1448.63	1413.2	3026.95	2125.63	3020.52
ENSMUSG00000020471	Pold2	0.559556	0.00175557	0.0192035	299.733	325.938	309.168	334.732	323.996	331.418	366.633	574.179	437.864	637.929
ENSMUSG00000020477	Mrps24	0.866714	0.000840967	0.0129022	396.209	418.793	408.508	433.872	469.085	451.497	437.737	1183.69	772.232	1031.57
ENSMUSG00000020485	Supt4a	0.685408	0.0028008	0.0248903	578.859	681.249	706.526	672.662	761.445	709.907	674.382	1574.33	1088.91	1420.26
ENSMUSG00000020493	Prr11	-0.774623	0.000225975	0.00629622	49.6432	47.3748	45.615	52.2352	45.8176	28.819	28.8862	25.519	37.1521	19.7807
ENSMUSG00000020521	Rnft1	-0.524595	0.000104327	0.00403651	376.539	412.16	454.123	418.948	427.631	301.639	358.856	211.023	309.601	271.985
ENSMUSG00000020635	Fkbp1b	0.567502	0.00545756	0.0355798	336.263	407.423	279.772	417.882	328.359	374.647	376.632	746.923	576.742	546.938
ENSMUSG00000020660	Pomc	1.2927	0.000557749	0.0105088	10.3033	14.2124	15.205	13.8583	27.2724	21.1339	28.8862	65.7606	32.7292	48.4628
ENSMUSG00000020708	Psmc5	0.568841	0.00146348	0.0175544	4643.05	4712.84	4331.4	5119.05	4731.21	5157.64	4998.43	8941.48	6591.84	9223.76
ENSMUSG00000020723	Cacng4	0.513324	0.0003668	0.00845271	467.396	423.53	482.506	449.863	450.54	562.931	478.845	838.203	650.161	714.085
ENSMUSG00000020736	Nt5c	0.594585	0.00444035	0.0319869	443.043	472.8	453.109	473.315	500.721	493.765	441.07	985.428	732.427	884.199
ENSMUSG00000020737	Jpt1	0.640162	0.00488308	0.0337288	825.202	840.428	844.385	868.81	969.805	837.671	842.144	1774.56	1425.93	1895.98
ENSMUSG00000020766	Galk1	0.750707	0.00266188	0.0242274	276.316	249.191	286.868	259.044	274.905	244.961	294.417	645.828	455.555	624.083
ENSMUSG00000020775	Mrpl38	0.59005	0.0017461	0.0191615	689.385	741.889	664.966	717.435	787.626	723.356	811.036	1392.75	1065.91	1427.18
ENSMUSG00000020778	Ten1	0.653158	0.00481545	0.0334963	419.626	436.795	439.932	448.796	495.266	457.261	421.072	1002.11	703.236	938.596
ENSMUSG00000020799	Tekt1	0.511012	0.00639579	0.0384218	51.5166	49.2697	62.8474	59.6974	64.3628	73.9687	57.7724	91.2797	81.3807	103.849
ENSMUSG00000020834	Dhrs13	0.681719	0.00113875	0.0153249	134.88	144.967	121.64	126.857	155.998	171.953	141.098	294.451	201.683	287.81
ENSMUSG00000020857	Nme2	1.03586	0.000306236	0.00756989	29.9733	24.6349	29.3963	17.0564	21.8179	32.6615	37.7743	66.7421	44.2287	71.2107
ENSMUSG00000020877	Scrn2	0.62641	0.000670414	0.0115969	125.513	116.542	129.749	131.121	133.089	157.544	137.765	230.653	185.76	269.018
ENSMUSG00000020889	Nr1d1	0.685363	1.33334e-21	2.13575e-17	936.665	910.543	931.56	947.696	834.535	1409.25	1549.86	1415.33	1363.13	1601.25
ENSMUSG00000020901	Pik3r5	-0.585045	1.86092e-05	0.00125245	294.113	267.194	339.578	269.704	272.724	204.615	234.423	147.225	199.914	177.038
ENSMUSG00000020914	Top2a	-0.536389	0.00958998	0.0488123	117.083	138.334	136.845	164.168	234.542	103.748	104.435	83.4277	132.686	119.674
ENSMUSG00000020928	Higd1b	0.604527	0.00501353	0.0341586	52.4532	53.0597	55.7517	59.6974	42.5449	65.323	57.7724	117.78	83.1499	76.1559
ENSMUSG00000020940	1700023F06Rik	0.927804	0.00812847	0.0442382	29.0366	19.8974	20.2733	23.4525	20.727	34.5828	14.4431	59.8716	45.1132	61.3203
ENSMUSG00000021018	Polr2h	0.727585	0.00344073	0.0278533	204.193	226.451	210.843	261.176	224.724	235.355	227.757	573.197	344.099	485.617
ENSMUSG00000021032	Ngb	0.583662	0.00641888	0.0384508	116.146	149.704	130.763	95.9422	164.725	146.016	136.654	212.986	237.066	251.215
ENSMUSG00000021037	Ahsa1	0.500033	0.00052659	0.0103815	2526.19	2468.22	2367.93	2641.61	2681.42	2789.68	2871.96	4291.13	3468.41	4517.92
ENSMUSG00000021102	Glrx5	0.753394	0.00183358	0.0196082	1036.89	1082.04	1046.1	1058.56	1145.44	1145.07	1089.9	2715.82	1617	2482.48
ENSMUSG00000021200	Asb2	0.752351	0.000737734	0.0121689	59.0099	61.5872	58.7927	60.7634	92.7261	72.0474	146.653	126.614	92.8802	122.641
ENSMUSG00000021215	Net1	-0.665787	0.00405707	0.0304794	1190.5	1029.93	1211.33	1150.24	1046.17	1058.62	982.131	465.232	525.436	517.267
ENSMUSG00000021243	Fcf1	0.626241	0.00585742	0.0368227	373.729	342.046	340.592	324.072	390.54	356.395	332.192	773.423	570.55	700.238
ENSMUSG00000021259	Cyp46a1	0.502841	0.000288171	0.00735018	645.362	597.869	602.118	691.85	631.628	750.254	698.824	1059.04	873.074	1107.72
ENSMUSG00000021265	Slc25a29	0.524869	0.000618053	0.0110862	246.343	272.879	265.581	278.233	275.996	297.796	309.971	512.344	383.02	422.319
ENSMUSG00000021278	Amn	1.11348	0.00434931	0.0315951	27.1633	43.5848	24.328	29.8487	27.2724	31.7009	25.5532	97.1687	68.9967	105.827
ENSMUSG00000021280	Exoc3l4	0.568838	8.07127e-06	0.000698841	136.753	129.807	136.845	130.055	141.816	164.268	194.426	247.338	192.837	202.753
ENSMUSG00000021322	Aoah	-0.680646	0.000135389	0.00467385	94.6032	78.6421	99.3394	104.47	134.18	57.6379	61.1055	69.6866	54.8435	75.1668
ENSMUSG00000021367	Edn1	-0.517604	0.00484765	0.0336146	95.5398	59.6922	104.408	97.0083	92.7261	74.9293	55.5504	64.7791	55.7281	62.3093
ENSMUSG00000021486	Prelid1	0.522309	0.00148249	0.0175761	2580.51	2731.63	2564.58	2751.41	2865.78	3012.54	2737.52	4974.25	3920.43	4734.52
ENSMUSG00000021493	Pdlim7	0.769944	0.00130248	0.0165318	407.449	478.485	456.15	477.579	460.358	449.576	492.177	1180.75	853.613	910.903
ENSMUSG00000021606	Ndufs6	0.926034	0.00282148	0.0249181	562.936	561.865	704.499	749.416	730.899	627.293	666.605	2184.82	1097.76	1711.03
ENSMUSG00000021607	Mrpl36	0.572879	0.0033962	0.0276884	403.703	433.005	427.768	445.598	451.63	445.733	433.293	855.87	662.545	816.945
ENSMUSG00000021643	Serf1	0.683604	0.00622036	0.0379139	96.4765	94.7495	110.49	124.725	107.999	93.1813	122.211	258.135	191.952	191.873
ENSMUSG00000021650	Ptcd2	0.513742	0.00139749	0.0172148	586.352	559.97	539.271	606.568	589.083	674.364	615.499	1011.93	735.08	1076.07
ENSMUSG00000021676	Iqgap2	-0.974881	2.45062e-08	8.6103e-06	303.479	372.366	405.467	323.006	310.905	189.245	238.867	125.632	178.684	141.432
ENSMUSG00000021712	Trim23	-0.551258	0.00462729	0.0327964	1254.19	1346.39	1238.7	1222.73	1270.89	1249.78	1079.9	603.624	748.349	640.896
ENSMUSG00000021764	Ndufs4	0.559634	0.00232023	0.0223937	1091.21	1056.46	1104.9	1107.6	1162.89	1173.89	1188.78	2244.69	1486.97	2045.33
ENSMUSG00000021773	Comtd1	0.956844	0.000909703	0.0134922	233.23	264.351	239.225	276.1	277.087	270.898	261.087	794.035	483.861	693.315
ENSMUSG00000021879	Dnah12	-0.961999	0.00588506	0.0368662	26.2266	23.6874	25.3417	21.3205	15.2725	20.1733	9.99908	5.88901	12.384	8.90134
ENSMUSG00000021951	Eef1akmt1	0.560602	0.00504393	0.0342346	260.393	278.564	271.663	269.704	290.178	281.465	273.308	503.51	403.365	558.806
ENSMUSG00000021952	Xpo4	-0.54229	0.00588379	0.0368662	380.286	374.261	383.166	351.788	340.359	322.772	353.301	170.781	221.143	189.895
ENSMUSG00000021967	Mrpl57	0.509696	0.00819403	0.0444019	344.693	375.208	393.303	365.647	484.357	444.773	374.41	786.183	567.896	620.126
ENSMUSG00000022015	Tnfsf11	-1.08142	8.03654e-07	0.000132711	59.9466	68.2197	79.066	74.6217	89.4534	30.7402	31.1082	36.3156	51.3052	24.7259
ENSMUSG00000022032	Scara5	-0.716232	0.00778956	0.0430576	219.18	288.039	284.84	305.949	604.356	150.819	294.417	200.226	191.068	199.786
ENSMUSG00000022044	Stmn4	0.564193	7.18562e-05	0.00306931	2862.45	2766.69	2867.66	3001.93	2786.15	3220.04	3307.47	5126.38	4474.17	4991.67
ENSMUSG00000022048	Dpysl2	0.623435	0.00452704	0.0322663	3639.88	3717.02	3530.6	4055.16	3471.23	3830.04	3463.01	8592.07	6049.6	6431.71
ENSMUSG00000022094	Slc39a14	-0.517565	2.0005e-05	0.00130792	1007.85	1117.1	1134.29	1063.89	1143.26	902.994	912.138	660.551	712.081	631.995
ENSMUSG00000022146	Osmr	-0.503387	2.48574e-09	1.47469e-06	720.295	723.886	764.305	754.746	692.718	497.608	572.169	486.825	567.011	455.946
ENSMUSG00000022148	Fyb	-0.555567	0.00398744	0.0300994	369.046	349.626	496.697	450.929	431.994	323.733	398.852	184.522	267.141	254.183
ENSMUSG00000022174	Dad1	0.66761	0.00775807	0.0429858	1711.29	1481.88	1613.76	1800.52	1732.34	1589.85	1543.19	3792.52	2504.23	3816.69
ENSMUSG00000022193	Psmb5	0.567766	0.00325924	0.0269771	1513.65	1675.17	1431.3	1615.03	1695.25	1730.1	1557.63	3222.27	2296.35	2947.33
ENSMUSG00000022216	Psme1	0.531812	0.00947098	0.0483911	926.362	860.326	972.107	1058.56	1036.35	928.932	942.135	1814.8	1457.78	1872.25
ENSMUSG00000022217	Emc9	0.775866	0.00251555	0.0235088	506.736	461.43	529.134	610.832	489.812	555.246	506.62	1401.58	837.691	1146.29
ENSMUSG00000022219	Cideb	0.514848	0.00426702	0.0313366	136.753	143.072	130.763	133.253	139.635	152.741	133.321	258.135	207.875	223.522
ENSMUSG00000022262	Dnah5	-0.759587	0.00100778	0.0142203	54.3266	39.7948	53.7244	56.4993	51.2721	38.4253	41.1073	20.6115	24.768	26.704
ENSMUSG00000022354	Ndufb9	0.681272	0.0035746	0.0283233	1070.61	1076.35	947.779	1069.22	1106.17	1127.78	1021.02	2590.18	1536.5	2174.89
ENSMUSG00000022388	Ttll8	-1.09665	0.00771134	0.0428489	14.9866	17.0549	22.3007	23.4525	13.0907	14.4095	13.3321	3.92601	6.19201	4.94519
ENSMUSG00000022436	Sh3bp1	0.593273	0.000279169	0.00722412	1789.03	1897.83	1765.81	1788.79	1758.52	2225.79	1919.82	3553.04	2529.88	3348.88
ENSMUSG00000022452	Smdt1	0.661296	0.00709135	0.0406838	1242.95	1345.44	1436.37	1572.39	1485.8	1375.63	1307.66	3471.57	2289.28	2756.45
ENSMUSG00000022474	Pmm1	0.745141	0.000886358	0.0133024	1934.21	2067.43	1997.94	2194.95	2005.06	2293.03	2050.92	4657.23	3310.96	4782.98
ENSMUSG00000022490	Ppp1r1a	0.905096	0.000779536	0.0125676	526.406	653.772	584.886	461.589	423.267	512.978	632.164	1507.59	1049.99	1260.03
ENSMUSG00000022516	Nudt16l1	0.513289	0.00446341	0.0320743	835.505	901.068	873.781	864.546	861.807	951.987	823.257	1563.53	1225.13	1624.99
ENSMUSG00000022546	Gpt	0.540257	0.00355066	0.0282326	352.186	348.678	415.604	422.146	392.722	419.796	388.853	706.681	559.935	731.888
ENSMUSG00000022571	Pycrl	0.560193	0.00258601	0.0238473	267.886	289.934	310.182	292.091	345.814	335.261	305.527	525.103	455.555	597.379
ENSMUSG00000022577	Ly6h	1.0365	0.000163198	0.00522274	710.929	700.199	641.651	676.926	817.08	876.097	703.268	2230.95	1545.35	1918.73
ENSMUSG00000022595	Lypd2	1.33639	0.00215309	0.021488	26.2266	28.4249	28.3827	18.1224	44.7267	30.7402	34.4413	120.725	49.5361	132.531
ENSMUSG00000022610	Mapk12	0.782561	0.000733529	0.0121524	203.256	229.294	180.433	228.129	182.179	256.489	228.868	551.604	299.87	423.308
ENSMUSG00000022671	Mzt2	0.603304	0.00438392	0.0317331	333.453	364.786	314.237	382.703	400.358	391.938	344.413	781.275	550.204	658.699
ENSMUSG00000022702	Hira	0.519454	0.00814985	0.0442973	293.176	326.886	266.594	337.93	282.542	317.009	278.863	561.419	493.592	508.365
ENSMUSG00000022715	Tmem114	1.15489	0.000296729	0.00748504	54.3266	43.5848	35.4784	30.9147	49.0903	51.8742	49.9954	114.836	115.879	142.421
ENSMUSG00000022748	Cmss1	0.581222	0.00087382	0.013242	139.563	135.492	142.927	159.904	161.452	161.386	169.984	264.024	227.335	281.876
ENSMUSG00000022759	Lrrc74b	-0.865985	0.00573114	0.0365742	30.9099	28.4249	31.4237	37.3109	16.3634	17.2914	19.9982	14.7225	19.4606	7.9123
ENSMUSG00000022760	Thap7	0.55987	0.00544821	0.0355766	323.149	325.938	266.594	332.6	341.45	316.048	326.636	595.772	482.092	622.104
ENSMUSG00000022788	Fgd4	-0.552911	0.000598145	0.0109093	382.159	332.571	390.262	358.184	352.359	270.898	344.413	194.337	193.722	236.38
ENSMUSG00000022836	Mylk	-0.537076	6.09009e-08	1.7324e-05	984.435	1136.99	1270.12	1215.27	1241.44	895.309	755.486	764.59	879.266	732.877
ENSMUSG00000022947	Cbr3	0.62044	0.00988247	0.0498889	108.653	100.434	104.408	111.933	114.544	97.0239	108.879	212.004	176.03	235.391
ENSMUSG00000022956	Atp5o	0.744602	0.00183194	0.0196082	3483.46	3529.42	3632.98	3884.59	3813.77	3869.43	3665.22	9420.45	5814.3	7965.71
ENSMUSG00000022982	Sod1	0.74654	0.00277514	0.0247783	3452.55	3484.89	3760.71	4076.48	3925.04	3758.95	3643	9502.9	6078.79	8389.01
ENSMUSG00000023020	Cox14	0.7063	0.00618568	0.0377888	865.478	943.705	952.847	974.347	1018.9	931.813	864.365	2298.68	1459.55	2203.58
ENSMUSG00000023031	Cela1	3.06348	2.51532e-05	0.00153195	412.133	475.643	464.26	429.608	501.812	419.796	1857.61	9763	1030.53	6018.29
ENSMUSG00000023048	Prr13	0.585298	0.00054803	0.0104898	1027.52	1041.3	1004.54	1036.18	1023.26	1184.46	1052.12	1991.47	1622.31	1849.5
ENSMUSG00000023067	Cdkn1a	-0.608898	0.00080453	0.0127226	2088.76	2599.93	2545.32	2549.93	2385.79	2235.39	1112.12	1664.63	1191.52	1775.32
ENSMUSG00000023140	Reg2	7.33545	8.28456e-05	0.00340841	0	0	0	0	0	0	12.2211	56.9271	28.3063	52.419
ENSMUSG00000023433	Cela3b	9.27041	7.20972e-14	3.84951e-10	3.74666	2.84249	7.09567	3.19807	4.36358	4.80316	723.266	7370.1	252.103	4764.19
ENSMUSG00000023495	Pcbp4	0.686496	0.000189865	0.00568461	2318.25	2409.48	2329.41	2611.76	2307.24	2755.09	2675.31	5085.16	3872.66	4884.86
ENSMUSG00000023892	Zfp51	-0.5162	0.00182693	0.0195754	146.12	135.492	137.859	135.385	145.089	114.315	132.21	89.3167	74.3041	81.1011
ENSMUSG00000023904	Hcfc1r1	1.01694	0.00018863	0.0056688	1140.86	1127.52	1044.08	1089.48	1130.17	1244.02	1188.78	3455.87	2206.13	3099.64
ENSMUSG00000023911	Flywch2	0.76792	0.00126553	0.0162426	113.336	101.382	115.558	142.847	122.18	128.725	128.877	293.469	222.912	238.358
ENSMUSG00000023939	Mrpl14	0.750252	0.00491778	0.0337945	247.28	264.351	260.512	325.138	266.178	277.623	257.754	745.941	439.633	571.664
ENSMUSG00000023966	Rsph9	0.657416	0.00615724	0.0377599	147.993	142.124	151.036	144.979	158.18	140.252	143.32	318.988	260.949	309.569
ENSMUSG00000023967	Mrps18a	0.622543	0.00281933	0.0249181	691.259	671.774	690.307	673.728	837.807	780.994	698.824	1528.2	1091.56	1387.62
ENSMUSG00000024028	Tff2	8.78953	2.13468e-06	0.000259041	0	0	0	0	0	0.960632	26.6642	225.745	7.96116	149.345
ENSMUSG00000024038	Ndufv3	0.756879	0.000995752	0.0140776	800.849	896.33	899.123	994.601	891.261	917.404	996.575	2315.36	1525	1818.84
ENSMUSG00000024042	Sik1	-0.516874	2.47211e-05	0.00151717	226.673	275.721	303.086	256.912	277.087	197.89	197.759	153.114	210.528	176.049
ENSMUSG00000024066	Xdh	-0.748704	1.10199e-05	0.000887016	783.989	811.056	813.975	852.82	997.078	705.104	593.278	416.157	421.941	398.582
ENSMUSG00000024079	Eif2ak2	-0.621284	0.00586601	0.0368259	459.902	372.366	337.551	455.193	342.541	388.096	315.526	169.8	192.837	213.632
ENSMUSG00000024085	Man2a1	-0.56858	2.8035e-05	0.00165987	587.289	566.602	671.048	534.078	630.537	440.93	501.065	302.303	399.827	372.867
ENSMUSG00000024087	Cyp1b1	-0.783559	2.7061e-05	0.00162112	784.925	852.746	1281.28	680.124	1001.44	508.175	707.712	435.787	535.167	486.606
ENSMUSG00000024174	Pot1b	-0.555845	0.000194627	0.00578391	109.59	117.489	113.531	104.47	109.089	89.3388	89.9917	67.7236	72.535	58.3532
ENSMUSG00000024181	Mrpl28	0.805823	0.000953157	0.0138174	697.815	745.679	755.182	786.726	855.262	816.538	798.815	1868.78	1309.17	1919.72
ENSMUSG00000024187	Fam234a	0.529553	0.000370507	0.0084794	847.682	865.063	952.847	851.754	842.171	942.38	1007.68	1540.96	1271.13	1530.04
ENSMUSG00000024194	Cuta	0.61863	0.00432949	0.0315239	799.912	709.674	735.922	867.744	801.808	766.585	796.593	1729.41	1224.25	1493.45
ENSMUSG00000024208	Uqcc2	0.931689	0.00295744	0.0255576	577.922	624.399	712.608	737.689	762.535	626.332	672.16	2366.4	1237.52	1611.14
ENSMUSG00000024217	Snrpc	0.537535	0.00141545	0.0172712	435.549	414.055	419.658	400.825	428.722	462.064	424.405	774.405	681.121	703.206
ENSMUSG00000024222	Fkbp5	-0.73807	2.30389e-06	0.000271351	2468.11	3090.73	2792.65	2732.22	3131.96	2419.83	1413.2	1506.61	1433.89	1748.62
ENSMUSG00000024225	Clps	8.26496	1.08751e-09	6.9679e-07	0.936665	0	4.05467	1.06602	3.27268	1.92126	279.974	1716.65	80.4962	773.427
ENSMUSG00000024235	Map3k8	-0.543399	0.00278644	0.0248073	94.6032	110.857	119.613	88.4801	113.453	76.8506	61.1055	66.7421	99.0722	56.3751
ENSMUSG00000024309	Pfdn6	0.640443	0.00161003	0.0184989	586.352	569.445	660.911	701.444	587.992	680.128	638.83	1375.08	1001.34	1145.31
ENSMUSG00000024381	Bin1	0.674596	0.00016915	0.00527128	5607.81	5513.47	5516.38	5868.47	5546.11	6381.48	6606.06	11233.3	8358.33	12195.8
ENSMUSG00000024383	Map3k2	-0.516862	2.11642e-06	0.000258785	593.846	620.609	565.626	545.805	629.446	466.867	481.067	375.915	398.942	344.185
ENSMUSG00000024387	Csnk2b	0.52327	0.00314175	0.0263617	1494.92	1407.03	1353.25	1412.48	1442.16	1524.52	1393.2	2607.85	2094.67	2597.21
ENSMUSG00000024446	Rpp21	0.783911	0.00204974	0.0208952	170.473	169.602	161.173	187.62	212.724	171.953	208.87	473.084	298.986	398.582
ENSMUSG00000024517	Grp	0.703168	0.00939517	0.0482346	169.536	119.384	143.941	105.536	155.998	155.622	123.322	313.099	207.875	330.338
ENSMUSG00000024529	Lox	-0.68009	0.000105728	0.0040442	341.883	405.528	436.891	407.222	640.355	284.347	333.303	247.338	234.412	293.744
ENSMUSG00000024542	Cep192	-0.595004	0.0011991	0.0157197	193.89	211.291	215.911	201.479	198.543	170.032	183.316	94.2242	124.725	104.838
ENSMUSG00000024570	Rbfa	0.563559	0.00439777	0.0317456	373.729	394.158	448.041	400.825	486.539	447.655	409.962	800.905	658.122	790.241
ENSMUSG00000024677	Ms4a6b	-0.618989	0.000153959	0.00503288	212.623	165.812	194.624	221.733	259.633	146.016	114.434	111.891	139.763	173.082
ENSMUSG00000024736	Tmem132a	0.543061	8.80369e-05	0.00357913	455.219	416.898	514.943	470.117	481.085	621.529	519.952	882.37	665.199	716.063
ENSMUSG00000024759	Atl3	-0.688074	0.00528229	0.0351231	1224.22	1218.48	1287.36	1134.25	1198.89	965.436	1205.44	408.305	632.47	552.872
ENSMUSG00000024767	Otub1	0.561228	0.000525237	0.0103815	2692.91	2742.05	2599.04	2768.47	2695.6	3213.32	2791.96	5219.63	3893.01	4797.82
ENSMUSG00000024790	Sac3d1	0.610793	0.0060247	0.0373404	168.6	225.504	198.679	228.129	201.816	211.339	201.093	455.417	338.791	354.075
ENSMUSG00000024792	Zfpl1	0.68264	0.000970793	0.0139589	312.846	324.043	269.635	293.157	295.632	342.946	305.527	622.272	482.092	646.83
ENSMUSG00000024799	Tm7sf2	0.567419	0.00234218	0.0225328	147.993	144.967	151.036	197.215	186.543	195.008	191.093	351.378	236.181	251.215
ENSMUSG00000024829	Mrpl21	0.601062	0.00368503	0.0288499	387.779	411.213	411.549	438.136	419.994	412.111	427.738	822.499	620.086	854.528
ENSMUSG00000024844	Banf1	0.638585	0.00456269	0.0324246	577.922	583.657	649.761	596.974	694.9	643.624	583.279	1405.51	997.798	1199.7
ENSMUSG00000024856	Cdk2ap2	0.703516	0.00172029	0.0190039	412.133	442.48	482.506	445.598	462.539	452.458	484.4	1078.67	727.119	912.881
ENSMUSG00000024873	Cnih2	0.685461	0.000815757	0.0127605	473.952	531.545	422.699	426.41	521.448	603.277	453.291	919.667	807.615	1036.51
ENSMUSG00000024902	Mrpl11	0.679732	0.00289351	0.0252666	579.796	644.297	710.581	709.973	754.899	687.813	683.27	1483.05	1115.45	1474.65
ENSMUSG00000024907	Gal	0.711944	0.00762811	0.0425887	117.083	123.174	136.845	127.923	114.544	130.646	111.101	339.6	212.298	220.555
ENSMUSG00000024911	Fibp	0.582435	0.000973021	0.0139658	659.412	667.984	657.87	675.86	682.9	747.372	692.158	1330.92	1017.26	1218.49
ENSMUSG00000024914	Drap1	0.503298	0.00497173	0.0339805	1964.19	2039.96	2314.2	2552.06	2367.24	2416.95	2360.89	4533.56	3064.16	3551.63
ENSMUSG00000024925	Rnaseh2c	0.857407	0.000817403	0.0127605	246.343	236.874	256.458	296.355	280.36	296.835	282.196	795.998	476.785	532.102
ENSMUSG00000024944	Arl2	0.795462	0.000413964	0.00908338	1523.95	1657.17	1677.62	1697.11	1707.25	1852.1	1747.62	3923.06	2850.98	3967.03
ENSMUSG00000024953	Prdx5	0.650511	0.00529179	0.0351425	2664.81	2631.19	2919.36	3189.55	3040.32	2757.02	2915.29	6853.83	4393.67	5754.22
ENSMUSG00000024958	Gpr137	0.658518	0.000407473	0.00902915	1627.92	1553.89	1457.65	1555.33	1609.07	1817.52	1652.07	3254.66	2428.15	3164.92
ENSMUSG00000024962	Vegfb	0.594898	0.00162802	0.0185577	1436.84	1407.03	1456.64	1580.91	1562.16	1646.52	1496.53	3122.16	2293.7	2682.27
ENSMUSG00000024968	Rcor2	0.58566	0.000226607	0.00629622	71.1865	102.329	71.9704	100.206	71.9991	123.922	105.546	135.447	122.071	139.454
ENSMUSG00000025091	Pnliprp2	7.81048	1.58165e-06	0.000215527	0	0	0	3.19807	1.09089	0.960632	98.8797	530.011	17.6915	296.711
ENSMUSG00000025102	3110040N11Rik	0.575987	0.00571156	0.0365366	129.26	161.074	130.763	143.913	148.362	147.937	144.431	293.469	216.72	260.117
ENSMUSG00000025135	Anapc11	0.68123	0.0027045	0.0243866	734.345	676.512	841.344	804.849	851.989	831.908	777.706	1885.47	1242.83	1529.05
ENSMUSG00000025137	Pcyt2	0.636356	0.00198093	0.0204977	1232.65	1322.7	1285.33	1474.31	1333.07	1466.89	1328.77	2772.74	1975.25	2789.09
ENSMUSG00000025141	Myadml2	0.740275	0.00158841	0.0183176	91.7932	61.5872	48.656	70.3576	73.0899	90.2994	129.988	140.355	74.3041	143.41
ENSMUSG00000025142	Aspscr1	0.663316	0.00359679	0.028437	762.445	665.142	730.854	800.585	743.99	786.758	716.6	1665.61	1091.56	1603.23
ENSMUSG00000025158	Rfng	0.53748	0.000425719	0.0092526	611.642	587.447	566.64	601.238	568.356	728.159	604.389	1077.69	830.614	1018.71
ENSMUSG00000025169	Ogfod3	0.547498	0.00187165	0.0198807	210.75	220.766	230.102	238.79	246.542	223.827	301.083	424.99	301.639	424.297
ENSMUSG00000025171	Ubtd1	0.51	0.00834663	0.0448277	260.393	239.716	261.526	275.034	278.178	277.623	242.2	507.436	410.442	433.198
ENSMUSG00000025175	Fn3k	0.698173	0.000738175	0.0121689	373.729	406.475	374.043	451.995	453.812	493.765	438.848	902.982	609.471	896.068
ENSMUSG00000025204	Ndufb8	0.688914	0.00230692	0.0223276	2208.66	2308.1	2207.77	2383.63	2525.42	2537.99	2259.79	5101.85	3502.91	5350.69
ENSMUSG00000025216	Lbx1	0.53702	1.94091e-05	0.00127598	180.776	183.814	200.706	179.092	207.27	233.434	231.09	292.488	295.447	326.382
ENSMUSG00000025226	Fbxl15	0.999619	0.000784242	0.0126124	271.633	270.036	268.622	291.025	299.996	309.324	281.085	915.741	490.053	805.076
ENSMUSG00000025227	Mfsd13a	0.503636	0.00118627	0.0156428	357.806	399.843	395.33	402.957	358.904	439.009	392.186	657.606	566.127	658.699
ENSMUSG00000025260	Hsd17b10	0.644874	0.00210324	0.0212018	633.185	738.099	669.02	682.256	669.809	711.829	706.601	1348.58	1022.57	1514.22
ENSMUSG00000025321	Itgb8	-0.519864	0.000981962	0.0140438	4238.41	4300.68	4189.49	3831.29	3746.13	3588.92	3614.11	2240.77	2483.88	2236.21
ENSMUSG00000025350	Rdh5	0.643621	0.00211124	0.021229	226.673	176.234	197.665	173.762	185.452	201.733	206.648	371.008	311.37	408.472
ENSMUSG00000025374	Nabp2	0.542082	0.00557319	0.0360111	1086.53	1064.04	1149.5	1121.46	1146.53	1148.92	1083.23	2245.68	1583.39	2045.33
ENSMUSG00000025384	Faap100	0.585315	0.00629621	0.0381296	167.663	194.237	232.13	165.234	201.816	193.087	193.315	371.008	325.523	358.031
ENSMUSG00000025408	Ddit3	0.680287	0.00679071	0.0397274	407.449	415.95	501.765	497.834	483.266	423.639	451.069	1076.71	740.388	1002.88
ENSMUSG00000025468	Caly	0.916462	0.000187395	0.00566357	877.655	947.495	822.084	908.253	1018.9	1122.98	945.468	2350.7	1727.57	2486.44
ENSMUSG00000025473	Adam8	-0.704213	2.73343e-07	5.94485e-05	408.386	433.953	567.654	433.872	582.538	310.284	252.199	276.784	335.253	312.536
ENSMUSG00000025499	Hras	0.711228	0.00113946	0.0153249	1233.59	1282.91	1237.69	1382.63	1373.44	1473.61	1312.1	3036.77	2012.4	2822.71
ENSMUSG00000025503	Taldo1	0.626342	0.00278169	0.0247953	3459.1	3480.15	3478.91	3512.55	3748.31	3536.09	3578.56	7015.78	5555.12	7603.72
ENSMUSG00000025591	Tma16	-0.669252	0.00090572	0.0134779	611.642	794.001	607.187	713.171	611.992	657.073	287.751	385.73	348.522	419.352
ENSMUSG00000025612	Bach1	-0.58202	0.000306788	0.00757185	660.349	702.094	748.086	664.134	635.992	489.923	633.275	381.804	446.709	328.36
ENSMUSG00000025651	Uqcrc1	0.604131	0.000334542	0.00798856	5437.34	5613.91	5259.92	5762.93	5773.02	6384.36	6178.32	10334.2	8124.8	11306.7
ENSMUSG00000025731	Mettl26	0.619342	0.00150556	0.0177324	323.149	399.843	393.303	346.458	381.813	402.505	376.632	750.849	637.777	664.633
ENSMUSG00000025732	Mcrip2	0.95587	0.00303852	0.0258867	99.2865	141.177	124.681	109.801	150.543	129.685	118.878	362.174	212.298	389.681
ENSMUSG00000025739	Gng13	1.20048	0.00272898	0.0244612	54.3266	45.4798	58.7927	74.6217	77.4535	61.4805	55.5504	281.691	127.379	186.928
ENSMUSG00000025780	Itih5	-0.588486	0.000186388	0.00564697	3754.15	3529.42	4349.65	3524.28	3617.41	2865.57	3331.91	2070.97	2362.69	1856.42
ENSMUSG00000025794	Rpl14	0.661242	0.00928672	0.0479095	3821.59	4328.16	4954.81	4719.29	4790.12	4328.61	4041.85	11143	7141.16	9107.06
ENSMUSG00000025815	Dhtkd1	-0.533606	0.00763644	0.0426055	87.1098	128.859	100.353	102.338	103.635	88.3782	95.5467	48.0936	65.4584	64.2874
ENSMUSG00000025875	Tspan17	0.650021	0.00270723	0.0243894	828.012	853.693	780.524	881.603	809.444	860.727	817.702	1874.67	1337.47	1625.98
ENSMUSG00000025997	Ikzf2	-0.595795	0.000963427	0.0138903	133.006	158.232	140.9	125.791	143.998	126.803	112.212	73.6126	80.4962	72.1997
ENSMUSG00000026012	Cd28	-0.980325	0.000974946	0.0139809	31.8466	25.5824	34.4647	25.5846	52.3629	12.4882	23.3312	15.704	15.0377	19.7807
ENSMUSG00000026034	Clk1	-0.518842	2.82448e-05	0.00165987	1754.37	1907.31	1932.05	1804.78	1746.52	1624.43	1237.66	1211.17	1329.51	979.147
ENSMUSG00000026042	Col5a2	-0.579965	0.0049483	0.0339016	464.586	525.86	768.36	517.022	774.535	348.71	579.946	319.97	442.287	350.119
ENSMUSG00000026068	Il18rap	-1.85921	0.0022869	0.0222549	5.61999	14.2124	17.2323	13.8583	58.9083	3.84253	3.33303	8.83352	7.07658	6.92326
ENSMUSG00000026072	Il1r1	-0.694525	1.15371e-05	0.000924003	487.066	414.055	526.093	415.75	452.721	383.292	311.082	247.338	263.603	213.632
ENSMUSG00000026094	Stk17b	-0.676037	8.13947e-05	0.00337767	315.656	326.886	357.825	284.629	491.994	205.575	236.645	187.467	202.567	279.898
ENSMUSG00000026171	Rnf25	0.505329	0.00497818	0.03399	455.219	536.282	436.891	514.89	454.903	527.387	474.401	888.259	659.892	853.539
ENSMUSG00000026197	Zfand2b	0.517164	0.0088571	0.0465921	213.56	263.404	264.567	248.384	251.997	252.646	245.533	494.677	358.252	425.286
ENSMUSG00000026227	2810459M11Rik	0.534174	3.69162e-05	0.00199779	148.93	147.809	125.695	142.847	141.816	163.308	222.202	185.504	218.49	235.391
ENSMUSG00000026228	Htr2b	-0.714421	0.000127315	0.00451181	115.21	103.277	141.913	93.8102	118.908	62.4411	72.2155	70.6681	92.8802	50.4409
ENSMUSG00000026278	Bok	0.620949	0.00127672	0.0163212	198.573	204.659	248.348	222.799	239.997	297.796	219.98	447.565	306.947	440.122
ENSMUSG00000026279	Thap4	0.507824	0.000600016	0.0109093	326.896	350.573	357.825	368.845	373.086	390.017	404.407	531.974	542.243	656.721
ENSMUSG00000026365	Cfh	-0.614026	0.000232011	0.00640752	4400.45	3976.64	6149.92	3563.72	4987.57	2828.1	3811.87	2461.61	3232.23	2745.57
ENSMUSG00000026380	Tfcp2l1	-0.631865	0.0013871	0.0171799	169.536	172.444	203.747	173.762	176.725	119.118	174.428	78.5201	89.3419	118.684
ENSMUSG00000026418	Tnni1	0.527021	0.00579576	0.0366845	321.276	329.728	312.209	356.052	327.268	335.261	331.081	610.494	468.824	626.061
ENSMUSG00000026568	Mpc2	0.546862	0.00508542	0.034402	1519.27	1502.73	1490.09	1484.97	1615.62	1539.89	1580.96	3280.18	2110.59	2609.08
ENSMUSG00000026688	Mgst3	0.718573	0.000373472	0.00851934	1185.82	1142.68	1019.75	1234.46	1185.8	1301.66	1330.99	2832.61	1833.72	2192.7
ENSMUSG00000026798	Coq4	0.564928	0.00722289	0.0411445	205.13	249.191	209.829	234.525	210.543	225.749	208.87	425.972	359.137	420.341
ENSMUSG00000026799	Med27	0.535414	0.00284866	0.0249821	336.263	396.053	301.059	375.241	325.087	370.804	367.744	664.477	523.667	585.51
ENSMUSG00000026810	Dpm2	0.675442	0.00505177	0.0342733	604.149	508.805	561.572	575.653	595.629	584.065	502.176	1272.03	971.261	1214.54
ENSMUSG00000026818	Cel	8.87935	1.28204e-12	2.82986e-09	5.61999	2.84249	6.082	12.7923	4.36358	3.84253	1322.1	9136.8	232.643	4215.28
ENSMUSG00000026826	Nr4a2	-0.594053	5.84504e-05	0.0026658	99.2865	97.592	108.462	107.669	109.089	59.5592	85.5476	64.7791	76.9579	59.3422
ENSMUSG00000026841	Fibcd1	0.544374	0.00352699	0.0281772	61.8199	57.7972	61.8337	39.4429	49.0903	77.8112	61.1055	98.1502	75.1887	82.0901
ENSMUSG00000026857	Ntmt1	0.602612	0.00199045	0.0205581	419.626	446.27	417.631	445.598	428.722	492.804	415.517	902	665.199	800.131
ENSMUSG00000026860	Sh3glb2	0.512535	0.00049037	0.0100027	2620.79	2554.45	2402.39	2670.39	2571.24	2984.68	2763.08	4735.75	3522.37	4280.55
ENSMUSG00000026895	Ndufa8	0.662384	0.000694777	0.0117936	1542.69	1558.63	1653.29	1655.54	1638.52	1757	1697.62	3508.87	2646.64	3127.34
ENSMUSG00000026921	Egfl7	0.621586	0.00452833	0.0322663	266.013	322.148	293.963	336.864	326.178	311.245	332.192	676.255	430.787	626.061
ENSMUSG00000026939	Tmem141	0.67894	0.00335709	0.0275173	267.886	267.194	273.69	275.034	298.905	265.135	293.306	594.79	431.672	628.039
ENSMUSG00000026966	Ssna1	0.820421	0.00244524	0.0231215	427.119	390.368	439.932	423.212	471.267	429.403	418.85	1146.39	722.696	1082.01
ENSMUSG00000026989	Dapl1	0.706187	0.00536744	0.0353641	42.1499	43.5848	36.492	28.7827	33.8177	32.6615	57.7724	82.4462	68.9967	60.3313
ENSMUSG00000026994	Galnt3	-0.63153	0.00237948	0.022711	89.9198	58.7447	70.9567	75.6878	82.908	45.1497	43.3293	45.1491	70.7658	38.5725
ENSMUSG00000027009	Itga4	-0.675095	0.000226772	0.00629622	159.233	196.132	236.184	188.686	213.815	140.252	174.428	99.1317	107.033	102.86
ENSMUSG00000027070	Lrp2	-0.640939	0.00713208	0.0408298	44.0233	33.1623	42.574	51.1692	32.7268	30.7402	19.9982	25.519	32.7292	20.7698
ENSMUSG00000027074	Slc43a3	-0.748042	1.59091e-10	1.27416e-07	595.719	629.137	633.542	550.069	634.901	379.45	386.631	290.525	434.325	320.448
ENSMUSG00000027075	Slc43a1	-0.639092	0.000709132	0.0119191	74.9332	101.382	96.2984	66.0935	111.271	66.2836	48.8844	55.9456	65.4584	51.4299
ENSMUSG00000027076	Timm10	0.598282	0.00541556	0.0355252	207.003	286.144	262.54	269.704	318.541	309.324	263.309	602.642	442.287	415.396
ENSMUSG00000027115	Kif18a	-0.599233	0.00189448	0.0199906	53.3899	54.0072	44.6014	51.1692	63.2719	30.7402	36.6633	32.3896	32.7292	43.5176
ENSMUSG00000027163	Commd9	0.583273	0.00255156	0.0236658	618.199	678.407	688.28	679.058	705.809	678.207	716.6	1358.4	1013.72	1280.8
ENSMUSG00000027222	Pex16	0.651096	0.00176587	0.0192289	354.996	355.311	382.153	363.514	434.176	411.151	392.186	789.127	579.395	795.186
ENSMUSG00000027239	Mdk	0.60214	0.0077553	0.0429858	602.276	691.671	835.262	771.802	735.263	714.711	713.267	1639.11	1116.33	1335.2
ENSMUSG00000027316	Gfra4	0.568116	0.00174615	0.0191615	426.183	385.631	372.016	436.004	378.54	486.08	383.298	719.441	592.664	780.35
ENSMUSG00000027322	Siglec1	-0.941614	0.000211414	0.00610356	346.566	242.559	343.633	351.788	346.905	215.182	247.755	78.5201	150.377	158.246
ENSMUSG00000027327	1700037H04Rik	0.6549	0.0027136	0.0244056	809.279	786.421	747.073	724.897	807.262	859.766	712.156	1583.16	1248.13	1697.19
ENSMUSG00000027371	Fahd2a	0.516225	0.00446533	0.0320743	285.683	293.724	314.237	307.015	294.542	338.143	288.862	537.863	406.904	565.729
ENSMUSG00000027381	Bcl2l11	-0.608094	2.81317e-05	0.00165987	366.236	390.368	510.888	356.052	397.086	232.473	334.414	227.708	284.833	247.259
ENSMUSG00000027399	Il1a	-0.550281	0.000179425	0.00550981	93.6665	109.909	110.49	95.9422	113.453	74.9293	58.8834	75.5756	83.1499	63.2984
ENSMUSG00000027412	Lpin3	-0.530095	0.00319437	0.026616	79.6165	72.9571	91.23	83.1499	106.908	54.756	52.2174	75.5756	68.1121	48.4628
ENSMUSG00000027459	Fam110a	0.80023	0.00066012	0.0114933	109.59	108.962	110.49	114.065	111.271	121.04	124.433	261.079	190.183	268.029
ENSMUSG00000027472	Pdrg1	0.540399	0.00533717	0.0353099	916.995	976.868	950.82	1048.97	968.715	956.79	972.132	1897.24	1470.16	1774.33
ENSMUSG00000027546	Atp9a	0.512908	0.000125685	0.00447382	5860.71	5561.8	5269.04	5854.61	5339.93	6445.84	6397.19	9568.66	7715.25	9663.88
ENSMUSG00000027566	Psma7	0.704656	0.00215761	0.0215135	1855.53	1958.47	1906.71	2028.65	1919.97	2039.42	1898.71	4460.93	3011.09	4347.81
ENSMUSG00000027581	Stmn3	0.813323	0.000321768	0.0078092	6636.27	6755.64	6485.44	7531.47	6783.18	8254.71	7050.46	17326.5	11466.7	15984.8
ENSMUSG00000027602	Map1lc3a	0.811569	0.000804215	0.0127226	2511.2	2853.86	2779.48	3071.22	2980.32	3155.68	2873.07	7455.49	4855.42	6575.12
ENSMUSG00000027613	Eif6	0.650758	0.00701357	0.0403967	739.029	801.581	724.772	762.208	796.353	749.293	725.488	1625.37	1104.83	1798.07
ENSMUSG00000027641	Rbl1	-0.624699	9.00284e-05	0.00363243	140.5	137.387	137.859	101.272	140.725	98.9451	102.213	66.7421	77.8424	82.0901
ENSMUSG00000027673	Ndufb5	0.648092	0.00384961	0.0294089	2308.88	2390.53	2222.97	2407.08	2421.79	2485.16	2257.57	5332.5	3384.38	4955.08
ENSMUSG00000027699	Ect2	-0.661698	0.00108558	0.0148946	49.6432	57.7972	62.8474	37.3109	58.9083	33.6221	33.3303	30.4266	33.6138	37.5834
ENSMUSG00000027750	Postn	-0.537849	0.00415147	0.0308647	602.276	485.118	855.535	562.861	690.536	387.135	452.18	405.36	607.702	348.141
ENSMUSG00000027845	Dclre1b	-0.548763	2.39367e-06	0.000279868	363.426	379.946	380.125	380.571	355.632	322.772	266.642	233.597	226.451	222.533
ENSMUSG00000027882	Stxbp3	-0.512976	0.000938394	0.0137146	1536.13	1683.7	1584.36	1636.35	1527.25	1540.85	1279.88	930.464	923.494	909.914
ENSMUSG00000027947	Il6ra	-0.606238	0.00489345	0.0337487	364.363	348.678	395.33	347.524	379.631	337.182	323.303	151.151	224.682	170.114
ENSMUSG00000027952	Pmvk	0.582566	0.000965134	0.0138945	537.646	485.118	490.615	571.389	569.447	613.844	551.06	986.409	794.347	1027.61
ENSMUSG00000027953	Slc50a1	0.530967	0.00176277	0.0192082	548.886	508.805	547.38	455.193	488.721	520.663	565.503	904.945	774.886	916.838
ENSMUSG00000027981	Rnpc3	-0.626434	0.00182536	0.0195754	245.406	243.506	239.225	233.459	218.179	239.197	163.318	106.002	135.34	120.663
ENSMUSG00000028028	Alpk1	-0.578832	0.00534486	0.0353099	103.033	90.9595	122.654	87.414	80.7262	81.6538	84.4366	51.0381	62.8047	45.4957
ENSMUSG00000028063	Lmna	0.507584	0.00769271	0.0428002	1190.5	1253.54	1439.41	1276.03	1254.53	1182.54	1406.54	2590.18	1839.91	2098.74
ENSMUSG00000028070	Naxe	0.691128	0.00374029	0.0290694	991.928	1028.03	992.38	1009.53	1105.08	1045.17	962.133	2400.75	1635.58	2233.25
ENSMUSG00000028211	Trp53inp1	-0.814293	1.08207e-10	9.62924e-08	896.388	925.703	1008.6	964.753	965.442	669.561	628.831	439.713	466.17	504.409
ENSMUSG00000028238	Atp6v0d2	-0.889056	6.17688e-09	3.09191e-06	536.709	529.65	721.731	443.466	566.174	248.804	362.189	260.098	321.985	318.47
ENSMUSG00000028312	Smc2	-0.51284	0.00237689	0.022711	232.293	182.867	214.897	236.658	215.997	200.772	167.762	103.058	146.839	140.443
ENSMUSG00000028327	Stra6l	-0.733952	5.36427e-06	0.000511457	119.893	115.594	169.282	124.725	141.816	79.7325	75.5486	65.7606	97.303	84.0682
ENSMUSG00000028334	Nans	0.586727	0.00535964	0.0353641	468.332	516.385	507.847	555.399	517.084	449.576	592.167	1061	759.848	989.037
ENSMUSG00000028393	Alad	0.789825	0.000359328	0.00839729	359.679	360.996	355.797	373.109	404.722	418.836	404.407	925.556	651.93	804.087
ENSMUSG00000028398	Dmac1	0.576656	0.00647269	0.0386575	291.303	274.774	323.36	311.279	361.086	297.796	328.858	672.329	508.63	520.234
ENSMUSG00000028416	Bag1	0.52182	0.00393457	0.0298127	2276.1	2437.91	2562.55	2641.61	2657.42	2586.98	2565.32	4570.85	3597.56	4733.53
ENSMUSG00000028445	Enho	0.995734	0.000323456	0.0078383	1273.86	1245.01	1214.37	1224.86	1377.8	1461.12	1339.88	3500.04	2244.16	4088.68
ENSMUSG00000028447	Dctn3	0.54348	0.0049778	0.03399	1163.34	1254.48	1210.32	1413.55	1210.89	1343.92	1232.11	2603.92	1753.22	2178.85
ENSMUSG00000028461	Ccdc107	0.897399	0.000606219	0.0109846	206.066	250.139	214.897	225.997	256.36	237.276	259.976	651.717	436.095	562.762
ENSMUSG00000028464	Tpm2	1.11855	0.000239703	0.00651458	230.42	220.766	282.813	278.233	433.085	301.639	1073.23	735.145	448.479	579.576
ENSMUSG00000028470	Hint2	0.82636	0.00386813	0.0294603	261.33	266.246	259.499	267.572	287.996	263.213	252.199	826.425	470.593	567.707
ENSMUSG00000028648	Ndufs5	0.617616	0.00266354	0.0242274	1199.87	1295.23	1405.96	1546.8	1521.8	1451.52	1507.64	3083.88	2018.6	2630.84
ENSMUSG00000028651	Ppie	0.679436	0.00208971	0.0211453	287.556	254.876	287.881	270.77	265.087	272.82	288.862	582.031	450.248	593.422
ENSMUSG00000028670	Lypla2	0.647231	0.00124067	0.0160153	1301.96	1319.86	1256.95	1445.53	1358.16	1457.28	1378.76	2872.86	2071.67	2684.25
ENSMUSG00000028671	Gale	0.658479	0.00625607	0.0380046	135.816	133.597	155.091	197.215	172.361	160.426	159.985	367.082	289.255	274.952
ENSMUSG00000028683	Eif2b3	0.576179	0.00162007	0.0185577	370.919	351.521	373.03	302.751	310.905	385.214	371.077	633.069	478.554	680.458
ENSMUSG00000028684	Urod	0.514906	0.00171735	0.0189976	921.678	957.918	979.202	896.527	1009.08	1041.33	1001.02	1668.55	1328.63	1767.41
ENSMUSG00000028717	Tal1	-0.51765	0.00390273	0.0296556	114.273	84.3271	98.3257	112.999	148.362	88.3782	87.7697	78.5201	70.7658	64.2874
ENSMUSG00000028718	Stil	-0.849125	0.00966937	0.0491072	19.67	20.8449	14.1913	17.0564	21.8179	8.64569	11.1101	14.7225	10.6149	6.92326
ENSMUSG00000028741	Mrto4	0.554466	0.00252702	0.0235948	514.229	496.487	487.574	562.861	546.538	536.033	545.505	1021.74	810.269	914.859
ENSMUSG00000028743	Akr7a5	0.795594	0.00083658	0.0129012	576.049	574.182	637.597	627.889	628.355	661.876	622.165	1439.86	1051.76	1507.29
ENSMUSG00000028755	Cda	0.786078	0.00138924	0.0171799	154.55	164.864	158.132	172.696	146.18	174.835	169.984	446.583	277.756	303.634
ENSMUSG00000028785	Hpca	0.50153	4.39212e-08	1.32742e-05	1197.06	1179.63	1214.37	1129.99	1154.17	1555.26	1373.21	1838.35	1730.22	1818.84
ENSMUSG00000028795	Ccdc28b	0.60504	0.00364501	0.0286908	189.206	234.031	223.007	240.922	259.633	248.804	245.533	477.01	314.908	456.935
ENSMUSG00000028798	Eif3i	0.604141	0.00508577	0.034402	2012.89	2141.34	1858.05	1924.17	2159.97	2077.85	1969.82	3843.56	2929.71	4525.83
ENSMUSG00000028832	Stmn1	0.610509	0.000811238	0.0127526	4599.96	4744.11	4510.82	5202.2	4829.39	5295.01	5052.87	9771.83	7284.46	9064.53
ENSMUSG00000028840	Zfp593	0.541018	0.00477211	0.0333136	177.03	205.606	191.583	213.205	190.907	208.457	198.871	402.416	315.793	296.711
ENSMUSG00000028848	Gpn2	0.690278	0.00229185	0.022276	189.206	173.392	165.228	187.62	193.088	206.536	177.761	427.935	283.063	369.9
ENSMUSG00000028851	Nudc	0.566477	0.00183831	0.0196438	2486.85	2517.49	2684.19	3050.96	2825.42	2899.19	2939.73	5306.98	3808.97	5132.11
ENSMUSG00000028861	Mrps15	0.630369	0.00490965	0.0337708	533.899	561.865	539.271	549.003	585.81	521.623	561.059	1250.43	884.573	1069.15
ENSMUSG00000028864	Hgf	-1.06542	0.000836832	0.0129012	77.7432	55.9022	85.148	41.575	56.7265	46.1104	41.1073	22.5745	28.3063	13.8465
ENSMUSG00000028865	Cd164l2	1.01903	1.723e-05	0.0011879	86.1732	70.1146	63.861	62.8955	70.9082	92.2207	108.879	176.67	127.379	212.643
ENSMUSG00000028898	Trnau1ap	0.53686	0.00658354	0.0390282	289.429	316.463	311.196	287.827	355.632	330.458	303.305	602.642	444.056	582.543
ENSMUSG00000028910	Mecr	0.537267	0.00489313	0.0337487	302.543	323.096	302.073	311.279	321.814	341.025	313.304	551.604	416.634	641.885
ENSMUSG00000028937	Acot7	0.528263	0.000105999	0.0040442	4508.17	4702.42	4258.42	5035.9	4391.94	5382.42	5099.53	7991.39	6899.67	7647.24
ENSMUSG00000028943	Espn	0.527349	0.00768555	0.0427753	44.0233	47.3748	34.4647	46.9051	41.454	48.0316	53.3284	63.7976	80.4962	62.3093
ENSMUSG00000028949	Smarcd3	0.650808	3.50475e-05	0.00192918	983.498	1039.4	891.013	955.158	952.351	1159.48	1139.89	1826.57	1518.81	1924.67
ENSMUSG00000028958	Tmub1	0.866661	0.000656874	0.0114742	331.579	341.098	338.565	348.59	352.359	403.466	323.303	794.035	651.93	948.487
ENSMUSG00000028964	Park7	0.594647	0.00180453	0.0194646	2214.28	2390.53	2422.66	2598.97	2439.24	2495.72	2548.65	4905.55	3676.29	4593.09
ENSMUSG00000028967	Errfi1	-0.622493	2.68224e-06	0.000298362	3889.97	3607.11	3495.12	3672.46	3447.23	3164.32	2366.45	2196.6	1852.3	2185.77
ENSMUSG00000028970	Abcb1b	-0.506136	0.00261826	0.0240202	230.42	234.031	227.061	220.667	220.361	197.89	196.648	102.076	159.223	142.421
ENSMUSG00000028989	Angptl7	-0.937665	0.00346324	0.0279779	32.7833	41.6898	37.5057	57.5653	95.9987	20.1733	34.4413	30.4266	24.768	28.6821
ENSMUSG00000029054	Gabrd	0.959783	0.00382972	0.0293827	14.05	13.2649	16.2187	8.5282	7.63626	15.3701	19.9982	22.5745	31.8446	26.704
ENSMUSG00000029055	Plch2	0.557063	8.93457e-06	0.000761245	163.916	156.337	147.995	159.904	130.907	217.103	177.761	259.116	229.989	232.424
ENSMUSG00000029059	Fam213b	0.667587	0.000955026	0.0138193	934.792	958.865	912.3	1106.53	1027.62	1093.2	1066.57	2155.38	1483.43	2047.31
ENSMUSG00000029135	Fosl2	-0.637962	3.3523e-06	0.000353271	361.553	379.946	409.522	354.986	465.812	266.095	305.527	220.838	275.987	198.796
ENSMUSG00000029145	Eif2b4	0.53696	0.00401938	0.0302976	564.809	566.602	623.405	628.955	619.628	628.254	614.388	1096.34	837.691	1179.92
ENSMUSG00000029162	Khk	0.716675	0.00157815	0.0182256	341.883	348.678	355.797	409.354	358.904	369.843	387.742	842.129	596.202	785.296
ENSMUSG00000029223	Uchl1	0.780029	0.00105945	0.0146843	10601.2	10999.5	9790	12307.3	10557.7	11823.5	10720.1	28221.1	19813.6	22586.6
ENSMUSG00000029231	Pdgfra	-0.50024	0.000717598	0.0120214	1565.17	1433.56	1568.14	1284.56	1455.25	1235.37	1294.32	799.924	1005.76	831.78
ENSMUSG00000029298	Gbp9	-0.810501	0.00301308	0.0258232	169.536	128.859	157.118	141.781	137.453	116.237	124.433	51.0381	43.3441	85.0572
ENSMUSG00000029313	Aff1	-0.595892	0.000211479	0.00610356	958.208	986.342	1020.76	986.073	915.261	828.065	812.147	492.714	592.664	495.508
ENSMUSG00000029321	Slc10a6	-0.813615	0.00430308	0.031416	46.8332	68.2197	41.5604	56.4993	54.5447	36.504	17.7761	28.4636	48.6515	19.7807
ENSMUSG00000029348	Asphd2	0.680536	0.000251803	0.0067226	641.615	635.769	528.121	611.898	561.811	722.396	647.718	1222.95	940.301	1241.24
ENSMUSG00000029359	Tesc	0.73947	0.00130196	0.0165318	371.856	379.946	349.715	460.523	362.177	433.245	407.74	950.094	590.01	830.791
ENSMUSG00000029404	Arl6ip4	0.575944	0.000950762	0.0138174	637.869	736.204	751.127	735.557	754.899	820.38	752.153	1369.2	1091.56	1354.98
ENSMUSG00000029408	Abcb9	0.633081	1.70425e-05	0.00118176	705.309	692.619	677.13	676.926	673.082	862.648	845.477	1390.79	960.646	1252.12
ENSMUSG00000029522	Pla2g1b	5.28344	2.49591e-05	0.00152594	0	0.947495	2.02733	2.13205	1.09089	0.960632	24.4422	140.355	5.30744	68.2436
ENSMUSG00000029544	Cabp1	0.717453	0.000499032	0.0100801	1066.86	1026.14	1042.05	1273.9	1060.35	1372.74	1121.01	2642.2	1736.42	2119.51
ENSMUSG00000029545	Acads	0.546216	0.00492626	0.0338321	353.123	340.151	344.647	354.986	373.086	350.631	373.299	637.976	497.13	719.03
ENSMUSG00000029551	Psmg3	0.898223	0.000285774	0.00731234	117.083	132.649	94.271	91.6781	125.453	144.095	134.432	321.933	190.183	255.172
ENSMUSG00000029559	2210016L21Rik	0.538158	0.00134123	0.0168395	1599.82	1640.11	1750.6	1878.34	1735.61	1879	1807.61	3163.38	2513.96	3129.31
ENSMUSG00000029596	Sdsl	0.723667	0.0046996	0.0330566	118.956	137.387	161.173	167.366	142.907	156.583	137.765	349.415	232.643	324.404
ENSMUSG00000029603	Dtx1	0.524303	8.34346e-06	0.000718524	1077.16	1051.72	1065.36	1038.31	1007.99	1290.13	1290.99	1768.67	1374.63	1812.91
ENSMUSG00000029610	Aimp2	0.848001	0.000164361	0.00522274	404.639	398.895	340.592	374.175	345.814	425.56	447.736	902.982	630.701	948.487
ENSMUSG00000029616	Erp29	0.538268	0.00911103	0.0473462	1461.2	1498.94	1607.68	1588.38	1792.34	1498.59	1525.41	3045.6	2531.65	2940.41
ENSMUSG00000029632	Ndufa4	0.548981	0.00427655	0.0313366	3614.59	3687.65	3739.42	3863.27	4076.67	4152.81	3986.3	8518.45	4967.76	6144.89
ENSMUSG00000029640	Usp12	-0.576293	0.00346362	0.0279779	1079.97	1023.29	1031.91	913.583	1071.26	862.648	934.358	401.434	625.393	611.225
ENSMUSG00000029712	Actl6b	0.661925	0.000367691	0.00845271	447.726	438.69	349.715	391.231	446.176	520.663	445.514	835.258	626.278	852.55
ENSMUSG00000029713	Gnb2	0.666972	0.00136687	0.0170465	3960.22	4313.95	4063.79	4078.61	4292.67	4476.55	4074.07	8983.69	6928.86	8416.71
ENSMUSG00000029725	Ppp1r35	0.993547	0.00143836	0.0174198	161.106	168.654	205.774	186.554	208.361	173.874	186.649	601.661	407.788	481.661
ENSMUSG00000029816	Gpnmb	-0.638898	5.02531e-06	0.000490826	12609.4	11086.6	16485.3	12181.5	14918	7453.55	9680.22	7324.95	10230.1	8518.58
ENSMUSG00000029863	Casp2	-0.636145	1.28319e-05	0.000988178	234.166	271.931	274.704	213.205	286.905	194.048	185.538	123.669	169.838	151.323
ENSMUSG00000029882	2210010C04Rik	7.7872	1.41334e-12	2.82986e-09	10.3033	4.73748	15.205	15.9904	8.72716	10.567	1258.77	6063.72	353.829	4446.71
ENSMUSG00000030008	Pradc1	0.660339	0.000570385	0.0106609	148.93	154.442	143.941	146.045	171.27	161.386	183.316	319.97	252.103	290.777
ENSMUSG00000030030	1700003E16Rik	0.531146	0.000995729	0.0140776	191.08	179.077	242.266	202.545	197.452	261.292	207.759	316.044	303.409	372.867
ENSMUSG00000030034	Ino80b	0.533044	0.00685665	0.0399282	359.679	306.988	368.975	397.627	369.813	391.938	339.969	699.811	519.244	656.721
ENSMUSG00000030035	Wbp1	0.520573	0.00421422	0.0311305	597.592	569.445	560.558	586.314	650.173	627.293	584.39	1136.58	873.958	1028.6
ENSMUSG00000030048	Gkn3	1.34032	0.00433175	0.0315239	28.0999	22.7399	16.2187	22.3865	22.9088	9.60632	41.1073	112.873	64.5738	56.3751
ENSMUSG00000030086	Chchd6	0.797942	0.00201469	0.0207133	537.646	650.929	542.312	674.794	645.81	675.325	575.502	1507.59	1002.22	1543.89
ENSMUSG00000030122	Ptms	0.629222	0.00140186	0.0172297	4052.95	4196.46	4874.73	4946.36	4342.85	4807.97	4618.46	9625.59	7797.51	7816.36
ENSMUSG00000030142	Clec4e	-1.17982	0.00782466	0.0431447	10.3033	8.52746	19.2597	18.1224	32.7268	7.68506	6.66605	5.88901	10.6149	7.9123
ENSMUSG00000030246	Ldhb	0.535719	0.000739191	0.0121689	12788.3	12638.6	11946.1	13023.6	12563.8	14413.3	13632.1	21606.8	17067.8	24550.9
ENSMUSG00000030281	Il17rc	0.624383	0.00295104	0.0255512	132.07	162.022	189.556	135.385	163.634	162.347	178.872	311.136	237.066	316.492
ENSMUSG00000030284	Creld1	0.537498	0.000319379	0.00778662	1032.2	1030.87	1038	1132.12	1037.44	1231.53	1135.45	2001.28	1679.8	1600.26
ENSMUSG00000030322	Mbd4	-0.582807	0.000304692	0.00756989	112.4	102.329	109.476	116.197	111.271	91.2601	84.4366	72.6311	69.8813	50.4409
ENSMUSG00000030335	Mrpl51	0.600813	0.00455221	0.0324077	746.522	838.533	808.906	870.942	896.716	864.569	813.258	1789.28	1225.13	1618.07
ENSMUSG00000030401	Rtn2	0.671062	7.35107e-05	0.00309993	1390.95	1311.33	1232.62	1357.05	1402.89	1635	1612.07	2788.45	1900.95	2722.82
ENSMUSG00000030431	Tmem238	0.980617	0.000439851	0.00941003	36.5299	42.6373	55.7517	49.0371	38.1813	55.7167	57.7724	130.54	75.1887	118.684
ENSMUSG00000030432	Rpl28	0.675998	0.00795716	0.0435825	3399.16	3797.56	4472.3	4322.73	4157.4	3776.25	3772.98	10202.7	6495.42	7943.95
ENSMUSG00000030512	Snrpa1	0.521422	0.00313811	0.0263502	404.639	431.11	415.604	400.825	474.539	513.938	393.297	771.46	613.894	758.592
ENSMUSG00000030538	Cib1	0.701515	0.00515838	0.03467	445.853	459.535	467.301	436.004	453.812	410.19	448.847	1011.93	737.734	1070.14
ENSMUSG00000030562	Nox4	-0.888457	1.94369e-05	0.00127598	54.3266	67.2722	49.6697	65.0275	73.0899	26.8977	43.3293	30.4266	38.9212	27.693
ENSMUSG00000030588	Yif1b	0.704619	0.000971873	0.0139618	833.632	851.798	796.742	833.631	829.08	905.876	855.476	1892.34	1331.28	1769.39
ENSMUSG00000030590	Fam98c	0.670672	0.0046343	0.0328002	369.983	407.423	415.604	456.259	417.813	403.466	406.629	924.575	652.815	902.002
ENSMUSG00000030600	Lrfn1	0.586344	4.75107e-05	0.0023475	375.603	396.053	365.934	335.798	369.813	446.694	429.96	690.977	563.473	635.951
ENSMUSG00000030603	Psmc4	0.527891	0.000958534	0.0138328	1765.61	1892.15	1619.84	1835.69	1849.07	2032.7	1874.27	3179.08	2573.22	3261.84
ENSMUSG00000030611	Mrps11	0.655082	0.00302438	0.0258785	345.629	342.993	385.194	389.099	375.268	399.623	352.19	865.685	602.394	673.534
ENSMUSG00000030612	Mrpl46	0.768401	0.0012413	0.0160153	461.776	469.01	423.713	475.447	458.176	513.938	463.291	1083.58	706.774	1129.48
ENSMUSG00000030630	Fah	0.565822	0.00140542	0.0172374	846.745	816.741	689.294	778.198	793.081	854.963	851.032	1425.14	1124.29	1552.79
ENSMUSG00000030688	Stard10	0.768518	0.000161507	0.00522274	1096.83	1118.99	1095.77	1171.56	1133.44	1373.7	1241	2674.59	1772.68	2505.23
ENSMUSG00000030695	Aldoa	0.561643	0.000229442	0.00635849	23926.2	25278.2	23695.5	25755.2	26538.2	27029.3	28998.4	45280.6	38295.8	45173.3
ENSMUSG00000030722	Nfatc2ip	-0.523731	0.00151499	0.0177651	124.576	124.122	127.722	125.791	124.362	105.67	111.101	61.8346	84.919	73.1888
ENSMUSG00000030731	Syt3	0.629198	8.30815e-05	0.00340841	1357.23	1270.59	1178.89	1412.48	1364.71	1623.47	1559.86	2478.29	1850.53	2670.4
ENSMUSG00000030739	Myh14	0.550231	0.000207934	0.00603384	1043.44	1090.57	1071.45	1369.84	978.533	1330.48	1363.21	1966.93	1502.01	1969.17
ENSMUSG00000030750	Nsmce1	0.516582	0.00830377	0.0446692	315.656	329.728	305.114	326.204	314.178	316.048	307.749	632.087	482.092	537.047
ENSMUSG00000030769	Slc5a11	0.652762	0.009457	0.048384	28.0999	35.0573	22.3007	40.5089	30.5451	44.1891	28.8862	53.9826	57.4973	60.3313
ENSMUSG00000030805	Stx4a	0.50566	0.00741402	0.041772	1202.68	1218.48	1241.74	1269.64	1276.35	1208.48	1260.99	2346.77	1704.57	2293.58
ENSMUSG00000030814	Bcl7c	0.66442	0.00204728	0.0208875	364.363	424.478	411.549	421.08	433.085	407.308	439.959	895.13	672.276	840.682
ENSMUSG00000030815	Phkg2	0.584573	0.00229854	0.0222869	943.222	906.753	837.289	908.253	907.624	965.436	908.805	1820.69	1338.36	1718.95
ENSMUSG00000030826	Bcat2	0.570071	0.006609	0.0390927	252.9	294.671	325.387	282.497	290.178	285.308	312.193	643.865	408.673	495.508
ENSMUSG00000030869	Ndufab1	0.517096	0.00569409	0.0364832	1512.71	1578.53	1363.38	1451.93	1603.62	1611.94	1454.31	3000.45	2093.78	2586.33
ENSMUSG00000030921	Trim30a	-0.658084	0.00707376	0.0406235	584.479	450.06	383.166	559.663	489.812	467.828	259.976	177.652	249.45	408.472
ENSMUSG00000030946	Lhpp	0.62946	0.00087252	0.0132349	215.433	252.981	250.376	230.261	244.36	270.898	258.865	448.546	362.675	504.409
ENSMUSG00000030954	Gp2	7.63772	1.82781e-06	0.000236295	1.87333	0	1.01367	0	1.09089	0	134.432	422.046	18.576	220.555
ENSMUSG00000031059	Ndufb11	0.705461	0.00425096	0.0312688	1467.75	1485.67	1560.03	1500.96	1734.52	1520.68	1545.41	4030.05	2375.08	3163.93
ENSMUSG00000031103	Elf4	-0.686313	1.60118e-06	0.000215527	168.6	184.762	241.253	185.488	214.906	136.41	139.987	99.1317	120.302	122.641
ENSMUSG00000031104	Rab33a	0.773131	4.60796e-05	0.0023138	167.663	158.232	160.159	157.772	162.543	194.048	206.648	391.619	269.795	315.503
ENSMUSG00000031143	Ccdc22	1.10783	0.00317801	0.0265547	21.5433	19.8974	18.246	15.9904	20.727	28.819	15.5541	74.5941	37.1521	51.4299
ENSMUSG00000031158	Timm17b	0.640924	0.00365578	0.0287332	331.579	368.576	356.811	352.854	391.631	374.647	353.301	750.849	551.974	777.383
ENSMUSG00000031273	Col4a6	-0.56216	0.000538286	0.0104512	148.93	144.019	173.337	128.989	122.18	102.788	126.655	79.5016	96.4185	82.0901
ENSMUSG00000031309	Rps6ka3	-0.614398	0.00306907	0.0260246	793.355	873.591	814.988	788.858	805.08	642.663	812.147	373.952	466.17	368.911
ENSMUSG00000031337	Mtm1	-0.647654	0.00410121	0.0306834	349.376	384.683	331.469	332.6	333.814	310.284	303.305	135.447	206.99	150.334
ENSMUSG00000031388	Naa10	0.936029	0.00053446	0.0104148	198.573	211.291	202.733	204.677	215.997	260.331	192.204	607.55	383.02	533.091
ENSMUSG00000031458	Coprs	0.654624	0.00193113	0.0202566	406.513	373.313	404.453	466.919	495.266	497.608	456.624	1001.13	602.394	819.912
ENSMUSG00000031530	Dusp4	-0.662898	0.00910644	0.047344	61.8199	65.3772	52.7107	65.0275	65.4537	56.6773	56.6614	28.4636	27.4218	27.693
ENSMUSG00000031608	Galnt7	-0.639502	4.98222e-06	0.000490826	661.285	631.032	712.608	676.926	647.991	533.151	519.952	336.655	373.29	375.834
ENSMUSG00000031708	Tecr	0.529154	0.000923077	0.0135856	9318.88	8268.79	7670.42	8874.66	8310.44	9825.35	8781.41	15275.1	12187.6	15178.8
ENSMUSG00000031722	Hp	-2.46566	0.00934111	0.048034	62.7566	24.6349	88.189	15.9904	413.449	9.60632	3.33303	29.4451	18.576	48.4628
ENSMUSG00000031723	Txnl4b	0.508093	0.00685745	0.0399282	265.076	263.404	264.567	285.695	258.542	269.938	261.087	494.677	403.365	471.771
ENSMUSG00000031807	Pgls	0.886405	0.0039216	0.0297425	480.509	557.127	529.134	575.653	591.265	489.923	486.622	1558.62	1026.99	1490.48
ENSMUSG00000031813	Mvb12a	0.595517	0.00692697	0.0401706	477.699	498.382	517.984	527.682	561.811	510.096	496.621	1078.67	766.04	1051.35
ENSMUSG00000031818	Cox4i1	0.837636	0.000994702	0.0140776	8871.15	9311.04	9012.51	10209.3	10231.5	10176	9755.76	24762.3	15756	24679.4
ENSMUSG00000031837	Necab2	0.722346	0.000164631	0.00522274	584.479	538.177	475.41	513.824	594.538	705.104	571.058	1028.61	917.302	1242.23
ENSMUSG00000031848	Lsm4	0.845222	0.00201915	0.0207192	575.112	558.075	612.255	614.03	639.264	595.592	616.61	1671.5	948.262	1554.77
ENSMUSG00000031860	Pbx4	0.762031	0.00730944	0.0414452	79.6165	87.1696	80.0797	92.7442	98.1805	103.748	76.6596	243.412	122.071	195.829
ENSMUSG00000031887	Tradd	0.517311	0.0054027	0.0355111	195.763	223.609	207.802	237.724	214.906	237.276	209.981	384.749	307.831	404.516
ENSMUSG00000031896	Ctrl	7.34247	1.24889e-10	1.05288e-07	7.49332	11.3699	11.1503	11.7263	8.72716	5.76379	601.056	4676.86	149.493	2756.45
ENSMUSG00000031897	Psmb10	0.870084	0.00188209	0.0199387	793.355	773.156	728.827	870.942	798.535	815.577	725.488	2082.75	1445.39	2176.87
ENSMUSG00000031957	Ctrb1	9.2093	1.51673e-13	6.07375e-10	7.49332	3.78998	16.2187	17.0564	15.2725	8.64569	2412	21445.8	576.742	10936.8
ENSMUSG00000031970	Dbndd1	0.551434	0.000983339	0.014051	318.466	332.571	341.606	337.93	333.814	388.096	342.191	603.624	482.092	622.104
ENSMUSG00000032033	Barx2	0.942242	0.00498298	0.0339946	10.3033	13.2649	11.1503	13.8583	17.4543	16.3308	15.5541	35.3341	31.8446	26.704
ENSMUSG00000032036	Kirrel3	0.537884	6.16475e-08	1.7324e-05	587.289	576.077	485.547	517.022	483.266	724.317	669.938	846.055	769.579	837.715
ENSMUSG00000032040	Dcps	0.600576	0.000474053	0.00981075	326.896	344.888	333.496	370.977	385.086	404.426	401.074	619.328	515.706	728.92
ENSMUSG00000032171	Pin1	0.527027	0.00128814	0.0164279	1183.01	1155	1292.43	1248.32	1311.26	1405.41	1329.88	2329.1	1635.58	2218.41
ENSMUSG00000032180	Tmed1	0.526538	0.00638665	0.0384218	325.959	320.253	317.278	307.015	379.631	316.048	345.524	614.42	501.553	598.368
ENSMUSG00000032259	Drd2	0.524691	0.00288002	0.0251813	277.253	221.714	234.157	208.941	275.996	276.662	245.533	398.49	405.134	425.286
ENSMUSG00000032265	Fam46a	-0.519715	4.31501e-09	2.38337e-06	466.459	462.378	465.273	423.212	519.266	342.946	325.525	300.34	305.178	356.053
ENSMUSG00000032268	Tmprss5	0.680054	6.4829e-07	0.000111659	203.256	190.447	190.569	184.422	185.452	224.788	284.418	368.063	318.446	333.306
ENSMUSG00000032288	Imp3	0.591021	0.00536603	0.0353641	575.112	575.13	608.2	638.549	625.083	589.828	603.278	1223.93	905.803	1228.38
ENSMUSG00000032291	Crabp1	0.628645	0.00838609	0.0449861	82.4265	94.7495	97.312	90.6121	116.726	98.9451	92.2137	208.078	156.569	187.917
ENSMUSG00000032299	Commd4	0.546023	0.00841013	0.0450547	573.239	645.244	626.446	622.559	671.991	640.742	583.279	1261.23	914.649	1182.89
ENSMUSG00000032330	Cox7a2	0.760554	0.00316085	0.0264527	2152.46	2253.14	2250.34	2346.32	2524.33	2357.39	2268.68	6261.98	3453.37	5185.52
ENSMUSG00000032374	Plod2	-0.620455	0.000946553	0.0138174	391.526	427.32	464.26	418.948	448.358	357.355	383.298	202.189	251.219	205.72
ENSMUSG00000032492	Pth1r	0.61447	0.000789395	0.0126572	323.149	337.308	342.619	338.996	373.086	366.001	406.629	624.235	495.361	732.877
ENSMUSG00000032514	Ttc21a	-0.828058	0.000798859	0.0127198	39.3399	46.4273	51.697	59.6974	53.4538	33.6221	36.6633	14.7225	24.768	31.6492
ENSMUSG00000032518	Rpsa	0.716866	0.00565674	0.0363311	11551.9	13106.7	12482.3	11857.4	14081.3	12461.3	11330.1	29464.7	19822.4	30598.8
ENSMUSG00000032523	Hhatl	0.519259	0.00696955	0.0402522	829.885	861.273	765.319	733.425	790.899	818.459	768.818	1576.29	1150.83	1390.59
ENSMUSG00000032532	Cck	0.61604	9.63006e-05	0.00380483	339.073	352.468	324.373	372.043	371.995	466.867	393.297	671.347	489.169	675.512
ENSMUSG00000032554	Trf	0.935384	0.000919508	0.0135498	1986.67	1912.05	2186.48	2113.93	2162.15	2057.67	2137.58	6692.86	4087.61	4838.37
ENSMUSG00000032556	Bfsp2	0.910598	1.4638e-06	0.000205677	324.086	399.843	385.194	411.486	361.086	449.576	559.948	876.481	748.349	902.002
ENSMUSG00000032579	Hemk1	0.571641	0.00612045	0.0376633	143.31	117.489	159.146	158.838	134.18	165.229	137.765	272.858	199.914	282.865
ENSMUSG00000032583	Mon1a	0.549969	0.000907896	0.0134779	388.716	388.473	361.879	408.288	386.177	437.088	425.516	708.644	528.975	729.91
ENSMUSG00000032656	45719	-0.572629	0.00383404	0.0293827	118.02	108.962	110.49	107.669	107.999	81.6538	108.879	46.1306	64.5738	72.1997
ENSMUSG00000032750	Gab3	-0.735185	0.000981392	0.0140438	41.2133	36.0048	42.574	41.575	32.7268	24.0158	22.2202	19.63	21.2298	29.6711
ENSMUSG00000032766	Gng11	0.625235	0.0050253	0.0342096	651.919	722.939	841.344	728.095	981.805	743.53	897.695	1674.44	1152.6	1586.42
ENSMUSG00000032849	Abcc4	-0.563875	0.000857186	0.013027	500.179	407.423	477.437	458.391	533.448	360.237	448.847	237.523	275.987	286.821
ENSMUSG00000032892	Rangrf	0.755945	0.00139153	0.0171799	148.93	130.754	170.296	128.989	161.452	157.544	181.094	313.099	218.49	379.79
ENSMUSG00000032925	Itgbl1	-0.612502	0.00415945	0.0308849	358.743	348.678	525.08	286.761	470.176	239.197	379.965	225.745	266.257	190.884
ENSMUSG00000032968	Inha	0.585445	0.00544569	0.0355766	81.4898	77.6946	67.9157	83.1499	85.0898	97.9845	69.9935	129.558	137.993	156.268
ENSMUSG00000033020	Polr2f	0.713887	0.00644758	0.0385453	516.102	629.137	653.815	679.058	667.628	627.293	567.725	1618.5	1011.95	1333.22
ENSMUSG00000033061	Resp18	0.623129	0.00225171	0.0220734	2311.69	2141.34	2099.3	2286.62	2365.06	2529.35	2187.58	5050.81	3317.15	4170.77
ENSMUSG00000033082	Clec1a	-0.556553	0.00704762	0.0405257	62.7566	80.5371	107.449	66.0935	80.7262	50.9135	74.4376	48.0936	52.1898	45.4957
ENSMUSG00000033099	Nol12	0.707409	0.00402414	0.0303192	374.666	394.158	391.276	406.155	390.54	371.765	385.52	945.186	648.392	843.649
ENSMUSG00000033107	Rnf125	-1.36511	0.000438568	0.00941003	35.5933	50.2172	39.533	43.707	43.6358	28.819	27.7752	4.90751	9.7303	11.8684
ENSMUSG00000033152	Podxl2	0.721683	0.00048044	0.00988027	3763.52	3520.89	3678.6	3821.7	3602.13	4316.12	3941.86	8565.57	5474.62	8023.07
ENSMUSG00000033249	Hsf4	0.601873	0.00391201	0.0296979	301.606	323.096	275.717	331.534	261.815	318.93	294.417	589.883	459.093	604.302
ENSMUSG00000033307	Mif	0.686011	0.000841726	0.0129022	2376.32	2322.31	2289.87	2593.64	2444.7	2661.91	2494.21	5414.95	3849.66	4927.38
ENSMUSG00000033308	Dpyd	-0.563565	0.000239955	0.00651458	261.33	277.616	260.512	252.648	227.997	220.945	206.648	130.54	161.877	147.367
ENSMUSG00000033327	Tnxb	0.516025	0.00201746	0.0207152	553.569	514.49	767.346	508.494	483.266	605.198	837.7	950.094	934.994	715.074
ENSMUSG00000033379	Atp6v0b	0.629931	0.00385007	0.0294089	2907.41	2914.5	2957.88	3041.37	3320.68	3150.87	2879.73	6482.82	4628.09	6289.29
ENSMUSG00000033434	Gtpbp6	0.546095	0.0042888	0.0313833	338.136	327.833	347.688	356.052	343.632	361.198	325.525	658.588	553.743	601.335
ENSMUSG00000033450	Tagap	-0.57471	1.02768e-05	0.000839865	217.306	209.396	197.665	230.261	245.451	184.441	152.208	138.392	142.416	120.663
ENSMUSG00000033453	Adamts15	-0.591841	3.69176e-05	0.00199779	100.223	95.697	125.695	107.669	95.9987	68.2049	77.7706	70.6681	68.9967	63.2984
ENSMUSG00000033735	Spr	0.698488	0.000171842	0.00533442	554.506	529.65	589.954	533.012	580.356	638.821	631.053	1100.26	935.878	1216.52
ENSMUSG00000033751	Gadd45gip1	0.949935	0.000164657	0.00522274	406.513	428.268	425.74	445.598	481.085	541.797	472.179	1266.14	781.078	1163.11
ENSMUSG00000033777	Tlr13	-0.563886	3.66267e-08	1.17337e-05	529.216	519.227	595.023	528.748	587.992	390.977	413.295	297.395	383.02	382.757
ENSMUSG00000033819	Ppp1r16a	0.545639	0.000584312	0.0107581	735.282	685.039	694.362	717.435	776.717	827.105	803.259	1281.84	982.761	1371.79
ENSMUSG00000033862	Cdk10	0.560392	0.00311086	0.026217	545.139	515.437	506.834	572.455	560.72	584.065	557.726	1043.34	733.311	1063.22
ENSMUSG00000033916	Chmp2a	0.617759	0.00476457	0.0333035	1251.38	1452.51	1495.16	1445.53	1423.62	1420.78	1359.87	2901.32	2182.24	2980.96
ENSMUSG00000033938	Ndufb7	0.948424	0.00105866	0.0146843	929.172	913.385	967.038	1216.33	1061.44	1075.91	1014.35	3233.07	1851.41	2641.72
ENSMUSG00000033952	Aspm	-1.11042	3.46381e-06	0.000362636	38.4033	42.6373	37.5057	31.9807	40.3631	17.2914	22.2202	15.704	14.1532	19.7807
ENSMUSG00000034161	Scx	0.709735	0.00425168	0.0312688	48.7066	83.3796	80.0797	101.272	53.4538	101.827	79.9926	158.022	114.995	144.399
ENSMUSG00000034175	Rhbdd3	0.742199	0.00165717	0.0186422	235.103	257.719	244.294	230.261	242.179	242.079	264.42	567.308	388.328	560.784
ENSMUSG00000034185	6430628N08Rik	0.977913	0.00307971	0.0260872	14.9866	15.1599	22.3007	21.3205	27.2724	33.6221	16.6651	43.1861	50.4207	53.408
ENSMUSG00000034192	Lsm3	0.632432	0.00802969	0.0438525	278.189	312.673	309.168	316.609	295.632	292.993	278.863	688.033	480.323	603.313
ENSMUSG00000034209	Rasl10a	0.630134	0.00956434	0.0487283	38.4033	28.4249	35.4784	46.9051	41.454	40.3466	44.4403	82.4462	67.2276	59.3422
ENSMUSG00000034259	Exosc4	0.628032	0.00431685	0.0314907	341.883	373.313	333.496	382.703	350.177	352.552	373.299	700.792	520.129	806.065
ENSMUSG00000034278	Dnajc17	0.59437	0.000927484	0.0136075	142.373	139.282	167.255	159.904	150.543	161.386	185.538	293.469	218.49	286.821
ENSMUSG00000034282	Evpl	0.541241	0.00123703	0.0160153	69.3132	100.434	90.2164	83.1499	95.9987	124.882	94.4357	133.484	125.609	159.235
ENSMUSG00000034353	Ramp1	0.665458	0.00147979	0.0175761	1510.84	1633.48	1615.79	1648.07	1671.25	1779.09	1665.4	3527.52	2357.39	3484.38
ENSMUSG00000034429	Zfp707	0.517589	0.00411421	0.0307145	118.02	141.177	160.159	158.838	121.089	160.426	143.32	251.264	221.143	223.522
ENSMUSG00000034566	Atp5h	0.705193	0.00206647	0.021003	3175.29	3239.49	3504.25	3825.96	3557.41	3597.57	3536.34	8315.28	5381.74	7377.23
ENSMUSG00000034640	Tiparp	-0.642422	4.33039e-07	8.29373e-05	770.875	808.213	718.69	728.095	694.9	622.49	499.954	397.508	443.171	421.33
ENSMUSG00000034685	Fam171a2	0.504056	2.79362e-06	0.000306495	369.046	415.95	412.563	429.608	395.995	494.726	494.399	662.514	593.549	622.104
ENSMUSG00000034686	Prr7	0.8853	0.000477154	0.00986201	141.436	135.492	158.132	131.121	167.998	168.111	157.763	397.508	277.756	354.075
ENSMUSG00000034730	Adgrb1	0.509769	4.59117e-05	0.00231262	1453.7	1461.04	1595.51	1539.34	1408.35	1901.09	1742.06	2734.46	1938.98	2301.49
ENSMUSG00000034773	BC030867	0.745713	0.00120262	0.015751	39.3399	41.6898	31.4237	45.8391	42.5449	49.9529	49.9954	94.2242	61.9201	80.112
ENSMUSG00000034789	Rab24	0.572804	0.00438812	0.0317456	966.638	917.175	990.353	917.847	1041.8	954.869	1011.02	1981.65	1377.28	1864.34
ENSMUSG00000034793	G6pc3	0.635045	0.00129354	0.0164837	1302.9	1266.8	1191.06	1253.65	1242.53	1421.74	1213.22	2601.96	2002.67	2476.55
ENSMUSG00000034845	Plvap	0.580513	0.00658314	0.0390282	186.396	186.657	236.184	159.904	238.906	220.945	205.537	410.268	291.909	377.812
ENSMUSG00000034880	Mrpl34	0.636438	0.00258262	0.0238434	306.289	360.048	336.537	386.967	429.813	384.253	394.408	778.331	541.359	728.92
ENSMUSG00000034891	Sncb	0.539252	5.02221e-06	0.000490826	2742.55	2505.18	2822.05	3185.28	2442.51	3632.15	3273.03	4754.39	4031.88	4212.31
ENSMUSG00000034923	Ly6g6f	1.09663	0.00249984	0.0234166	13.1133	11.3699	8.10934	12.7923	25.0906	17.2914	29.9972	40.2416	22.9989	39.5615
ENSMUSG00000034932	Mrpl54	0.814994	0.00497254	0.0339805	219.18	268.141	277.745	300.619	270.542	264.174	244.422	807.776	468.824	564.74
ENSMUSG00000034974	Dapk3	0.803327	0.000360314	0.00840102	650.045	644.297	635.569	614.03	723.263	738.726	693.269	1513.48	1173.83	1581.47
ENSMUSG00000035021	Baz1a	-0.659527	0.00118654	0.0156428	88.9832	108.014	103.394	117.263	150.543	83.575	96.6577	53.9826	65.4584	60.3313
ENSMUSG00000035027	Map2k2	0.676062	0.000641239	0.0112883	1472.44	1580.42	1590.44	1622.49	1567.62	1671.5	1700.95	3363.61	2553.76	3225.25
ENSMUSG00000035048	Anapc13	0.732067	0.00932102	0.0480268	316.593	298.461	414.59	397.627	339.268	293.954	375.521	1006.04	595.318	662.655
ENSMUSG00000035164	Zc3h12c	-0.866774	0.00246054	0.0232113	297.859	280.459	260.512	268.638	243.27	208.457	238.867	67.7236	124.725	101.871
ENSMUSG00000035198	Tubg1	0.509082	8.85222e-05	0.00358974	766.192	789.263	727.813	793.123	770.172	877.057	888.807	1329.93	1116.33	1261.02
ENSMUSG00000035203	Epn1	0.538573	0.000311562	0.00763089	2400.67	2472.01	2693.31	2739.68	2647.6	2992.37	2814.18	4517.85	3801.9	4687.05
ENSMUSG00000035215	Lsm7	0.947748	0.00114404	0.0153735	246.343	264.351	320.319	316.609	317.45	358.316	282.196	1012.91	506.86	664.633
ENSMUSG00000035228	Ccdc106	0.580623	0.00136751	0.0170465	198.573	178.129	170.296	178.026	184.361	209.418	186.649	356.285	279.525	327.371
ENSMUSG00000035242	Oaz1	0.552011	0.00825268	0.0445027	4550.32	4333.84	4577.72	4661.73	5226.48	4479.43	4672.9	8955.22	6537	9588.72
ENSMUSG00000035273	Hpse	-0.554301	0.00216174	0.0215135	305.353	240.664	368.975	211.073	309.814	139.292	209.981	193.356	225.566	209.676
ENSMUSG00000035293	G2e3	-0.593983	0.000631475	0.0111891	213.56	232.136	220.979	205.743	190.907	178.678	169.984	97.1687	149.493	109.783
ENSMUSG00000035356	Nfkbiz	-0.510416	1.25804e-05	0.000988178	216.37	214.134	229.089	197.215	242.179	153.701	163.318	152.133	176.03	125.608
ENSMUSG00000035478	Mbd3	0.671755	0.00124728	0.0160649	1626.99	1682.75	1827.64	1952.96	1838.16	1885.72	1934.27	3872.02	2709.45	3820.65
ENSMUSG00000035486	Plk5	0.661954	0.000139172	0.00473303	124.576	142.124	118.599	130.055	128.726	153.701	156.652	241.449	200.798	266.051
ENSMUSG00000035504	Reep6	0.506454	0.00378912	0.0292221	60.8832	49.2697	45.615	46.9051	57.8174	78.7719	62.2165	90.2982	64.5738	74.1778
ENSMUSG00000035559	Mpv17l2	0.748879	0.00378103	0.0292221	492.686	468.063	441.959	436.004	509.448	492.804	429.96	1186.64	741.272	1094.86
ENSMUSG00000035585	Tsen34	0.60888	0.00167518	0.0187251	1107.14	1168.26	1125.17	1220.6	1141.08	1185.42	1209.89	2311.44	1805.41	2274.79
ENSMUSG00000035637	Grhpr	0.605175	0.000843717	0.0129203	796.165	736.204	764.305	809.113	776.717	854.963	882.141	1526.24	1060.6	1581.47
ENSMUSG00000035778	Ggta1	-0.562657	2.47268e-08	8.6103e-06	626.629	677.459	693.348	646.011	630.537	463.985	512.175	377.878	475.9	387.703
ENSMUSG00000035831	Krt25	0.827416	0.00241329	0.0229141	29.9733	40.7423	41.5604	39.4429	40.3631	51.8742	44.4403	111.891	53.959	78.1339
ENSMUSG00000035840	Lysmd3	-0.622917	7.26125e-05	0.00308979	327.833	350.573	345.661	293.157	320.723	251.686	243.311	163.911	248.565	156.268
ENSMUSG00000035863	Palm	0.595852	0.00161235	0.0185004	1595.14	1727.28	1804.33	1803.71	1723.61	1842.49	1845.38	3769.95	2621.87	2998.76
ENSMUSG00000035885	Cox8a	0.805156	0.00281765	0.0249181	3673.6	3631.75	3602.57	3986.93	3834.5	3601.41	3650.77	10492.3	6227.39	8753.97
ENSMUSG00000035896	Rnase1	5.29347	2.41406e-08	8.6103e-06	23.4166	27.4774	24.328	29.8487	8.72716	26.8977	454.402	2434.12	130.032	1419.27
ENSMUSG00000035948	Acss3	-0.807412	1.80293e-05	0.0012323	214.496	208.449	227.061	195.083	219.27	188.284	119.989	100.113	109.687	90.0024
ENSMUSG00000035964	Tmem59l	0.575224	0.000189302	0.00567836	4211.25	3819.35	3522.49	3903.78	4107.22	4918.44	4128.51	7325.93	5767.42	7007.33
ENSMUSG00000036073	Galt	0.584722	0.000376915	0.00856373	411.196	417.845	380.125	388.033	419.994	499.529	417.739	724.348	602.394	780.35
ENSMUSG00000036097	Slf2	-0.516081	0.000445278	0.00948465	794.292	767.471	769.373	771.802	673.082	692.616	591.056	412.231	521.898	423.308
ENSMUSG00000036111	Lmo1	0.614555	0.000825523	0.0128008	183.586	221.714	202.733	213.205	185.452	227.67	223.313	416.157	309.601	363.966
ENSMUSG00000036114	Rpp25l	0.60953	0.00709913	0.0406848	254.773	263.404	298.018	282.497	237.815	259.371	252.199	537.863	452.901	536.058
ENSMUSG00000036138	Acaa1a	0.562352	0.00162319	0.0185577	1224.22	1299.02	1353.25	1271.77	1413.8	1448.63	1326.54	2379.16	1979.67	2554.68
ENSMUSG00000036186	Fam69b	0.708322	5.74813e-05	0.00266108	575.112	612.082	536.23	554.333	573.811	703.183	638.83	1191.54	967.723	1157.17
ENSMUSG00000036199	Ndufa13	0.862729	0.00147072	0.0175544	1405.93	1460.09	1479.95	1691.78	1681.07	1672.46	1510.97	4645.45	2583.84	3622.84
ENSMUSG00000036278	Macrod1	0.73274	0.000358997	0.00839729	299.733	280.459	274.704	295.289	327.268	330.458	336.636	660.551	484.746	641.885
ENSMUSG00000036292	Gramd1c	-0.600277	0.00235332	0.0225857	54.3266	63.4822	60.82	65.0275	62.181	38.4253	35.5523	37.2971	57.4973	31.6492
ENSMUSG00000036430	Tbcc	0.621875	0.0075318	0.0422572	320.339	343.941	281.799	325.138	345.814	310.284	301.083	697.848	549.32	629.028
ENSMUSG00000036446	Lum	-0.616321	0.0010202	0.0143473	648.172	514.49	888.986	691.85	961.078	351.591	515.508	492.714	581.165	474.738
ENSMUSG00000036461	Elf1	-0.643054	0.00659274	0.0390398	430.866	439.638	447.027	438.136	446.176	381.371	432.182	168.818	213.182	215.61
ENSMUSG00000036469	45717	-0.578834	0.00365235	0.0287204	445.853	411.213	435.877	376.307	416.722	365.04	374.41	167.837	252.988	237.369
ENSMUSG00000036578	Fxyd7	0.930914	0.000646943	0.0113626	804.595	901.068	1036.98	1078.82	884.716	1029.8	1016.57	2998.49	1682.46	2244.13
ENSMUSG00000036676	Tmtc3	-0.611133	0.0060493	0.0374153	354.996	346.783	388.235	353.92	337.086	290.111	355.523	159.985	213.182	148.356
ENSMUSG00000036718	Micall2	0.611649	0.000718451	0.0120214	102.096	124.122	127.722	93.8102	103.635	114.315	145.542	202.189	186.645	193.851
ENSMUSG00000036748	Cuedc2	0.630266	0.0029714	0.0256167	1700.05	1814.45	1822.57	1944.43	1859.98	1865.55	1809.83	3964.29	2880.17	3628.78
ENSMUSG00000036835	Psenen	0.712754	0.00420677	0.0310956	1177.39	1149.31	1165.72	1140.65	1225.07	1159.48	1076.57	2930.76	1970.83	2462.7
ENSMUSG00000036845	Lin37	0.617469	0.00116953	0.0155584	247.28	252.034	214.897	208.941	229.088	239.197	261.087	441.676	369.752	455.946
ENSMUSG00000036853	Mcoln3	-0.820856	0.000209494	0.00606814	118.956	126.964	181.446	134.319	225.815	77.8112	97.7687	101.095	106.149	62.3093
ENSMUSG00000036856	Wnt4	0.779194	0.00334813	0.0274886	268.823	207.501	319.305	260.11	315.269	237.276	315.526	618.346	512.168	668.589
ENSMUSG00000036860	Mrpl55	0.616525	0.0022729	0.0222132	402.766	415.003	363.907	379.505	379.631	411.151	395.519	837.221	611.24	720.019
ENSMUSG00000036938	Try5	8.42876	2.03989e-11	2.33392e-08	5.61999	7.57996	7.09567	2.13205	1.09089	1.92126	767.707	4141.94	225.566	2991.84
ENSMUSG00000036957	Lrfn3	0.515081	0.00105282	0.014639	214.496	239.716	250.376	234.525	267.269	265.135	287.751	451.491	321.985	396.604
ENSMUSG00000037016	Frem2	-0.570957	0.00717472	0.040986	78.6799	56.8497	88.189	65.0275	50.1812	46.1104	46.6624	39.2601	58.3818	37.5834
ENSMUSG00000037060	Cavin3	0.588752	0.00626536	0.0380046	708.119	778.841	877.836	747.283	861.807	722.396	833.256	1624.39	1260.52	1534.99
ENSMUSG00000037103	Dcaf15	0.5234	0.00282896	0.0249254	281.936	289.934	298.018	278.233	279.269	321.812	273.308	534.918	446.709	473.749
ENSMUSG00000037126	Psd	0.522989	1.37014e-05	0.00103037	691.259	704.936	634.556	674.794	663.264	878.979	739.932	1106.15	988.953	1125.52
ENSMUSG00000037152	Ndufc1	0.747519	0.00197254	0.0204506	545.139	549.547	664.966	674.794	677.446	637.86	706.601	1743.15	1042.91	1092.89
ENSMUSG00000037166	Ppp1r14a	1.01112	0.000308904	0.00761234	596.656	614.924	714.635	731.293	697.082	725.277	744.376	2250.58	1334.82	1705.1
ENSMUSG00000037190	Cyb561d2	0.504579	0.00232074	0.0223937	225.736	218.871	243.28	233.459	205.088	253.607	234.423	421.064	319.331	368.911
ENSMUSG00000037204	Atg101	0.683004	0.00251285	0.0234973	315.656	380.893	337.551	386.967	410.176	384.253	378.854	773.423	569.665	832.769
ENSMUSG00000037221	Mospd3	0.761954	0.00104286	0.014584	277.253	297.513	273.69	295.289	290.178	322.772	273.308	625.217	537.82	671.556
ENSMUSG00000037225	Fgf2	-0.600722	2.04248e-10	1.48711e-07	1574.53	1721.6	1822.57	1473.25	1719.25	1219.04	1177.67	946.168	1104.83	1033.54
ENSMUSG00000037349	Nudt22	0.679224	0.00406529	0.0304794	192.016	243.506	217.938	254.78	233.451	251.686	225.535	519.214	325.523	505.398
ENSMUSG00000037411	Serpine1	-0.85481	1.70533e-08	7.18842e-06	248.216	218.871	262.54	227.063	273.815	176.756	149.986	102.076	130.032	121.652
ENSMUSG00000037458	Azin1	-0.518466	1.59332e-05	0.00112431	5294.97	5439.57	5031.84	5015.65	5260.29	4644.66	3995.19	3089.77	3159.7	3292.51
ENSMUSG00000037499	Nenf	0.999869	0.00273046	0.0244612	474.889	526.807	575.763	564.993	569.447	500.49	464.402	1902.15	1089.79	1465.75
ENSMUSG00000037570	Mcrs1	0.581191	0.0034015	0.0276933	650.982	757.996	769.373	761.142	755.99	726.238	802.148	1472.25	1069.45	1457.84
ENSMUSG00000037601	Nme1	0.75735	0.00161106	0.0184989	901.072	1004.34	864.658	903.989	930.533	1040.36	868.809	2288.86	1493.16	2091.81
ENSMUSG00000037664	Cdkn1c	0.559618	0.00108185	0.014862	411.196	385.631	381.139	368.845	363.268	399.623	463.291	803.85	567.896	580.565
ENSMUSG00000037710	Cisd1	0.591594	0.000677228	0.011604	1308.52	1349.23	1247.82	1416.75	1402.89	1501.47	1428.76	2568.59	2054.86	2579.41
ENSMUSG00000037772	Mrpl23	0.669196	0.00791504	0.0434888	386.843	456.693	475.41	496.768	506.175	480.316	395.519	1081.62	755.425	978.158
ENSMUSG00000037795	N4bp2	-0.52793	0.00613061	0.0376743	177.966	209.396	188.542	159.904	198.543	164.268	177.761	93.2427	104.38	109.783
ENSMUSG00000037843	Vstm2l	0.733579	8.25836e-05	0.00340841	648.172	664.194	665.979	651.341	738.536	873.215	718.822	1551.75	1185.33	1269.92
ENSMUSG00000037860	Aim2	-0.551131	0.000168724	0.00527128	179.84	229.294	263.553	251.582	236.724	195.008	169.984	133.484	153.031	140.443
ENSMUSG00000037872	Ackr1	0.531404	0.00384994	0.0294089	642.552	620.609	553.462	655.605	578.174	683.97	585.501	1211.17	897.842	1029.59
ENSMUSG00000037904	Ankrd9	0.612744	0.000223936	0.00629622	299.733	264.351	246.321	279.299	304.36	337.182	314.415	541.789	421.057	516.277
ENSMUSG00000037916	Ndufv1	0.591775	0.00135667	0.0169642	3308.3	3393.93	3127.16	3295.08	3409.05	3603.33	3516.34	6253.15	4688.24	6856.01
ENSMUSG00000037926	Ssh2	-0.503516	0.00047109	0.00978719	827.075	912.438	965.011	973.281	875.989	777.152	767.707	454.435	610.355	603.313
ENSMUSG00000038024	Dennd4c	-0.557334	0.000359629	0.00839729	480.509	453.85	515.957	409.354	462.539	385.214	403.296	241.449	287.486	262.095
ENSMUSG00000038055	Dexi	0.65971	0.000678071	0.011604	941.348	920.965	895.068	1003.13	965.442	1069.18	1004.35	1979.69	1435.66	1976.1
ENSMUSG00000038175	Mylip	-0.583774	1.95767e-06	0.000246913	705.309	760.839	915.341	713.171	947.988	544.679	594.39	462.287	599.741	495.508
ENSMUSG00000038179	Slamf7	-0.719405	0.00318354	0.026564	103.97	56.8497	118.599	98.0743	93.817	41.3072	75.5486	41.2231	58.3818	70.2216
ENSMUSG00000038274	Fau	0.769812	0.0098679	0.049831	3856.25	4383.11	4965.96	4793.91	5311.57	4050.03	3977.41	12562.2	7816.09	11339.3
ENSMUSG00000038403	Hfe2	1.71372	0.00339674	0.0276884	11.24	8.52746	10.1367	11.7263	18.5452	11.5276	115.545	33.3711	19.4606	17.8027
ENSMUSG00000038422	Hdhd3	0.623945	0.00722325	0.0411445	132.07	136.439	111.503	133.253	116.726	127.764	119.989	270.895	202.567	249.237
ENSMUSG00000038489	Polr2l	0.728086	0.00758371	0.0424296	367.173	381.841	454.123	471.183	506.175	401.544	437.737	1227.86	705.889	837.715
ENSMUSG00000038496	Slc19a3	-0.558227	0.00297986	0.0256701	147.993	131.702	108.462	138.583	141.816	125.843	107.768	76.5571	73.4196	71.2107
ENSMUSG00000038502	Ptov1	0.786362	0.000224171	0.00629622	2381.94	2414.22	2329.41	2484.9	2389.06	2787.76	2539.77	5840.92	4312.29	5214.2
ENSMUSG00000038507	Parp12	-0.523379	0.000278227	0.00721229	721.232	568.497	601.105	656.671	644.719	572.537	428.849	330.766	405.134	483.639
ENSMUSG00000038520	Tbc1d17	0.643184	0.00369659	0.0288839	900.135	909.595	906.218	877.339	931.624	916.443	902.139	1713.7	1388.78	2145.22
ENSMUSG00000038521	C1s1	-0.566835	0.00116478	0.015522	398.083	354.363	581.845	375.241	395.995	254.568	378.854	241.449	296.332	251.215
ENSMUSG00000038541	Srd5a2	-0.906589	0.00671043	0.0394623	30.9099	37.8998	33.451	39.4429	21.8179	24.0158	28.8862	14.7225	11.4995	8.90134
ENSMUSG00000038550	Ciart	0.594302	1.67626e-05	0.0011725	204.193	238.769	218.952	204.677	179.998	317.009	236.645	344.507	306.062	375.834
ENSMUSG00000038555	Reep2	0.585896	0.00104795	0.0146092	1413.43	1407.03	1436.37	1698.18	1461.8	1754.11	1532.08	3122.16	2185.78	2536.88
ENSMUSG00000038618	Rassf7	0.679497	0.00253056	0.0235948	31.8466	31.2673	37.5057	29.8487	32.7268	36.504	48.8844	65.7606	44.2287	66.2655
ENSMUSG00000038644	Pold1	0.582515	0.00142087	0.0173076	165.79	173.392	151.036	156.706	187.634	188.284	181.094	306.229	245.911	327.371
ENSMUSG00000038690	Atp5j2	0.736526	0.00616614	0.0377599	1534.26	1602.21	1919.89	2117.13	2048.7	1769.48	1913.16	5390.41	2862.48	3428.99
ENSMUSG00000038695	Josd2	0.80322	0.000532448	0.0104148	946.032	968.34	1064.35	1176.89	1066.9	1171.01	1124.34	2638.28	1743.49	2435.01
ENSMUSG00000038717	Atp5l	0.646319	0.00888247	0.0466796	1625.11	1609.79	2012.13	2041.44	2071.61	1722.41	1949.82	4811.32	2798.79	3366.68
ENSMUSG00000038722	Bud31	0.596714	0.0078176	0.0431206	695.942	662.299	705.512	644.945	740.718	687.813	629.942	1482.07	1058.83	1356.96
ENSMUSG00000038742	Angptl6	0.955918	0.00188869	0.0199822	55.2632	73.9046	51.697	68.2256	73.0899	64.3624	73.3266	212.986	128.263	145.388
ENSMUSG00000038793	Lefty1	0.579018	0.00348551	0.0280165	64.6299	63.4822	70.9567	60.7634	67.6355	72.0474	67.7715	110.91	118.533	118.684
ENSMUSG00000038812	Trmt112	0.625997	0.00673309	0.0395072	660.349	635.769	685.239	674.794	699.264	667.64	611.055	1454.59	1044.68	1399.49
ENSMUSG00000038843	Gcnt1	-0.576519	6.12558e-07	0.000107942	273.506	307.936	328.428	333.666	373.086	201.733	239.978	187.467	233.527	220.555
ENSMUSG00000038845	Phb	0.566603	0.00193099	0.0202566	1952.01	1955.63	1877.31	1926.31	1957.07	2085.53	2006.48	3712.04	2716.52	3797.9
ENSMUSG00000038880	Mrps34	0.834962	0.00096545	0.0138945	676.272	676.512	714.635	682.256	711.263	749.293	688.825	1810.87	1194.17	1729.83
ENSMUSG00000038954	Supt3	0.713095	0.00036514	0.00845204	228.546	289.934	253.417	275.034	272.724	281.465	315.526	586.938	458.209	520.234
ENSMUSG00000039005	Tlr4	-0.682149	4.76299e-05	0.0023475	134.88	149.704	173.337	135.385	176.725	83.575	133.321	78.5201	94.6493	90.9914
ENSMUSG00000039041	Adrm1	0.615857	0.00182607	0.0195754	1139.92	1235.53	1200.18	1287.76	1228.35	1290.13	1236.55	2520.5	1903.6	2383.58
ENSMUSG00000039179	Tekt5	0.673401	1.29961e-05	0.000996034	456.156	383.736	330.455	413.618	355.632	550.442	461.068	700.792	600.625	780.35
ENSMUSG00000039195	1110008P14Rik	0.878932	0.00106814	0.0147337	979.752	1005.29	972.107	1076.69	1066.9	1063.42	1055.46	3035.79	1726.69	2498.31
ENSMUSG00000039234	Sec24d	-0.545353	0.000305453	0.00756989	660.349	649.034	649.761	583.116	637.083	517.781	557.726	321.933	425.48	357.042
ENSMUSG00000039278	Pcsk1n	1.14694	0.000246352	0.00663204	4503.49	4179.4	4960.89	5352.51	5188.3	5484.25	4860.66	18531.7	10458.3	14219.4
ENSMUSG00000039450	Dcxr	0.85335	0.00312906	0.0263242	307.226	344.888	313.223	320.873	352.359	312.206	309.971	851.944	567.896	917.827
ENSMUSG00000039457	Ppl	-0.619041	0.00220408	0.0217751	100.223	122.227	122.654	117.263	107.999	53.7954	78.8816	49.0751	97.303	91.9805
ENSMUSG00000039515	Ptpa	0.575131	0.00136478	0.0170389	2887.74	2920.18	3118.04	3114.92	3050.14	3300.73	3184.15	5794.79	4268.95	5933.23
ENSMUSG00000039552	Rsph4a	-0.749308	0.000740948	0.0121767	95.5398	86.2221	96.2984	99.1403	83.9989	80.6931	71.1045	38.2786	41.5749	43.5176
ENSMUSG00000039563	2210406O10Rik	0.792385	0.000137647	0.00471118	32.7833	23.6874	23.3143	35.1788	22.9088	45.1497	47.7734	47.1121	52.1898	46.4848
ENSMUSG00000039568	Ubald1	0.515773	0.00132104	0.0166749	962.892	1030.87	1054.21	1148.11	1037.44	1228.65	1031.02	1910	1575.42	1735.76
ENSMUSG00000039615	Stub1	0.634848	0.000952109	0.0138174	1902.37	2052.27	1943.2	2172.56	2019.25	2164.3	2150.91	4178.25	3149.08	4023.4
ENSMUSG00000039640	Mrpl12	0.879368	0.000296047	0.00747963	863.605	866.958	935.615	903.989	997.078	1048.05	1014.35	2357.57	1523.23	2457.76
ENSMUSG00000039661	Dusp26	0.532593	0.000162309	0.00522274	1270.12	1228.9	1132.27	1350.65	1211.98	1372.74	1424.31	2058.21	1954.91	2148.19
ENSMUSG00000039701	Usp53	-0.589606	1.89506e-05	0.00127008	1715.03	1796.45	1739.45	1810.11	1553.43	1478.41	1324.32	936.353	980.992	1005.85
ENSMUSG00000039771	Polr2j	0.52861	0.00700915	0.0403858	408.386	441.533	472.369	444.532	466.903	439.97	478.845	965.798	631.585	705.184
ENSMUSG00000039824	Myl6b	0.661048	0.00039944	0.00892456	310.036	321.201	335.524	347.524	331.632	412.111	344.413	683.125	488.284	673.534
ENSMUSG00000039886	Tmem120a	0.679991	0.00201642	0.0207152	330.643	330.676	346.674	300.619	364.359	347.749	355.523	719.441	511.283	745.734
ENSMUSG00000039899	Fgl2	-0.511717	4.08039e-09	2.33427e-06	1013.47	983.5	1036.98	960.488	1199.98	672.443	791.038	677.236	751.887	750.679
ENSMUSG00000039954	Stk32a	-0.620768	0.00823298	0.0444925	939.475	958.865	959.943	974.347	950.169	937.577	864.365	390.638	478.554	440.122
ENSMUSG00000039985	Fam60a	-0.631974	0.00614431	0.0377217	57.1366	77.6946	75.0114	75.6878	67.6355	51.8742	49.9954	22.5745	44.2287	59.3422
ENSMUSG00000040034	Nup43	0.604	0.00152339	0.0177725	115.21	91.907	92.2437	117.263	92.7261	122.961	111.101	165.874	161.877	211.654
ENSMUSG00000040048	Ndufb10	0.823729	0.00095591	0.0138193	2196.48	2284.41	2187.49	2649.07	2514.51	2528.38	2477.55	6072.55	3900.97	5961.92
ENSMUSG00000040170	Fmo2	-0.860355	4.7507e-07	8.95256e-05	592.909	577.972	529.134	550.069	611.992	439.009	366.633	239.486	295.447	236.38
ENSMUSG00000040205	Cuzd1	4.65048	4.09351e-05	0.00213836	2.80999	2.84249	1.01367	0	3.27268	0.960632	41.1073	131.521	9.7303	67.2545
ENSMUSG00000040280	Ndufa4l2	0.741966	9.04128e-05	0.00363877	47.7699	54.0072	66.902	50.1032	42.5449	77.8112	65.5495	106.984	88.4573	97.9147
ENSMUSG00000040312	Cchcr1	0.610923	0.00166415	0.0186735	210.75	221.714	230.102	245.186	235.633	255.528	223.313	401.434	438.748	425.286
ENSMUSG00000040482	Dxo	0.606658	0.0063257	0.0382118	184.523	203.711	228.075	214.271	232.361	210.379	211.092	464.25	337.022	394.626
ENSMUSG00000040522	Tlr8	-1.70014	0.000812524	0.0127598	58.0732	36.9523	55.7517	52.2352	68.7264	30.7402	35.5523	3.92601	7.96116	5.93422
ENSMUSG00000040532	Abhd11	0.57694	0.00221918	0.021875	438.359	435.848	441.959	413.618	443.994	483.198	425.516	890.222	672.276	770.46
ENSMUSG00000040613	Apobec1	-0.570753	1.46254e-06	0.000205677	741.839	707.779	854.521	792.057	808.353	543.718	611.055	408.305	582.049	483.639
ENSMUSG00000040651	Fam208a	-0.541199	0.00472089	0.0331373	710.929	696.409	683.212	674.794	637.083	630.175	623.276	330.766	414.865	340.229
ENSMUSG00000040688	Tbl3	0.539438	0.000533283	0.0104148	549.822	572.287	562.585	526.616	545.447	630.175	586.612	974.631	815.576	998.928
ENSMUSG00000040714	Klc3	0.582818	0.00305476	0.0259444	50.5799	57.7972	75.0114	83.1499	64.3628	78.7719	75.5486	115.817	108.802	114.728
ENSMUSG00000040759	Cmtm5	0.840005	0.000213904	0.00615138	2065.35	1949.95	1897.58	1889	1959.25	2187.36	2169.8	4790.71	3459.57	4865.07
ENSMUSG00000040767	Snrnp25	0.706609	0.00280478	0.0248903	232.293	270.036	223.007	268.638	260.724	262.253	263.309	579.086	369.752	572.653
ENSMUSG00000040794	C1qtnf4	1.22751	5.05143e-05	0.00245193	614.452	581.762	623.405	586.314	584.72	822.301	618.832	2258.44	1233.98	2069.07
ENSMUSG00000040812	Agbl2	-0.54989	0.00302821	0.0258811	56.1999	57.7972	56.7654	57.5653	50.1812	45.1497	41.1073	28.4636	34.4984	41.5396
ENSMUSG00000040813	Tex264	0.538921	0.00640567	0.0384307	1094.02	1088.67	1148.48	1132.12	1132.35	1095.12	1093.23	2229.97	1686	2024.56
ENSMUSG00000040824	Snrpd2	0.857069	0.0015626	0.018072	563.872	600.712	664.966	709.973	701.445	658.994	683.27	1959.08	1099.52	1468.72
ENSMUSG00000040883	Tmem205	0.892688	0.00172599	0.0190537	512.356	509.752	494.67	503.164	535.629	492.804	498.843	1497.77	948.262	1306.52
ENSMUSG00000040888	Gfer	0.547634	0.00278923	0.0248073	225.736	239.716	208.815	205.743	233.451	249.764	223.313	442.657	335.253	375.834
ENSMUSG00000040938	Slc16a11	0.71455	0.000533373	0.0104148	130.196	134.544	157.118	90.6121	127.635	141.213	169.984	271.876	247.68	219.566
ENSMUSG00000040972	Igsf21	0.738241	3.67562e-05	0.00199779	343.756	359.101	308.155	361.382	297.814	464.946	402.185	739.071	476.785	703.206
ENSMUSG00000041035	Gm17018	0.623615	0.0028151	0.0249181	960.082	1017.61	956.902	1102.27	1049.44	1072.07	1051.01	2189.73	1440.09	2082.91
ENSMUSG00000041073	Nacad	0.579304	7.62176e-06	0.000664417	1069.67	1094.36	1134.29	1199.28	945.806	1395.8	1360.99	2099.43	1670.96	1605.21
ENSMUSG00000041199	Rpusd1	0.51961	0.000853286	0.0129923	609.769	619.662	598.064	604.436	597.81	751.215	583.279	962.853	935.878	1108.71
ENSMUSG00000041219	Arhgap11a	-0.52091	1.68921e-05	0.00117642	181.713	199.921	200.706	213.205	211.634	169.071	142.209	115.817	142.416	131.542
ENSMUSG00000041309	Nkx6-2	0.514078	0.00496545	0.0339805	846.745	814.846	963.997	1020.19	896.716	891.467	972.132	1762.78	1348.09	1511.25
ENSMUSG00000041319	Thoc6	0.591853	0.00341519	0.0277406	183.586	176.234	147.995	143.913	199.634	185.402	199.982	309.173	225.566	362.977
ENSMUSG00000041324	Inhba	-0.541814	0.00419251	0.0310633	203.256	228.346	200.706	195.083	211.634	190.205	181.094	93.2427	136.224	113.739
ENSMUSG00000041377	Ninj2	0.531706	0.00216002	0.0215135	95.5398	68.2197	98.3257	115.131	91.6352	104.709	122.211	163.911	145.07	140.443
ENSMUSG00000041378	Cldn5	0.741179	0.00497227	0.0339805	661.285	577.025	715.649	716.369	651.264	542.757	739.932	1641.07	1088.91	1538.94
ENSMUSG00000041423	Paqr6	0.695199	0.000366672	0.00845271	1029.39	993.922	1027.86	1029.78	1084.35	1235.37	1114.34	2345.79	1545.35	2121.48
ENSMUSG00000041506	Rrp9	0.521319	0.00101929	0.014347	218.243	244.454	227.061	261.176	238.906	253.607	281.085	431.861	330.83	409.461
ENSMUSG00000041571	Selenow	0.961484	0.0021373	0.0213837	2623.6	2495.7	3021.74	3126.65	3065.41	2726.27	2690.86	9702.15	5287.09	7503.83
ENSMUSG00000041617	Ccdc74a	0.520799	0.00567374	0.0363964	351.249	381.841	332.483	406.155	322.905	377.529	361.078	714.533	532.513	588.477
ENSMUSG00000041697	Cox6a1	0.767305	0.0028425	0.0249821	2842.78	2788.48	3070.4	3432.6	3352.32	3141.27	3063.05	8556.73	5025.26	6572.15
ENSMUSG00000041801	Phlda3	0.703923	0.000952344	0.0138174	1715.03	1753.81	1904.68	1827.17	1870.88	1903.97	1990.93	4112.49	2798.79	3970
ENSMUSG00000041849	Card6	-0.561585	0.00348653	0.0280165	133.943	108.014	136.845	123.659	141.816	117.197	98.8797	54.9641	90.2265	75.1668
ENSMUSG00000041939	Mvk	0.716482	9.8922e-05	0.00388366	353.123	328.781	320.319	363.514	282.542	390.017	395.519	697.848	541.359	683.425
ENSMUSG00000042029	Ncapg2	-0.556131	0.00201373	0.0207133	205.13	215.081	221.993	241.988	206.179	194.048	175.539	103.058	159.223	109.783
ENSMUSG00000042179	Pnliprp1	8.26186	4.9072e-12	7.86035e-09	2.80999	2.84249	6.082	6.39615	3.27268	2.8819	651.051	3684.56	146.839	2075
ENSMUSG00000042210	Abhd14a	0.746474	0.000840554	0.0129022	379.349	341.098	368.975	390.165	416.722	429.403	409.962	905.926	576.742	858.484
ENSMUSG00000042213	Zfand4	-0.843133	0.00080625	0.0127226	302.543	321.201	293.963	292.091	325.087	316.048	143.32	143.299	147.724	104.838
ENSMUSG00000042225	Ammecr1	-0.505325	0.00326056	0.0269771	74.9332	74.8521	71.9704	71.4237	61.0901	53.7954	59.9945	41.2231	40.6904	55.3861
ENSMUSG00000042269	Fam92b	1.1658	0.00623104	0.0379357	7.49332	12.3174	10.1367	6.39615	3.27268	13.4489	11.1101	30.4266	18.576	15.8246
ENSMUSG00000042312	S100a13	0.877627	0.00965255	0.0490373	476.762	564.707	675.102	588.446	577.083	464.946	481.067	1867.8	1000.45	1480.59
ENSMUSG00000042380	Smim12	0.700898	0.00162097	0.0185577	784.925	801.581	769.373	900.791	899.988	872.254	855.476	1836.39	1341.01	1850.49
ENSMUSG00000042388	Dlgap3	0.537778	2.16685e-07	4.88853e-05	872.035	896.33	859.59	971.149	845.443	1211.36	1094.34	1502.68	1195.94	1446.96
ENSMUSG00000042419	Nfkbil1	0.679341	0.00309603	0.0261425	157.36	148.757	187.528	160.97	170.18	189.245	152.208	363.156	268.026	347.152
ENSMUSG00000042507	Elmsan1	-0.878924	0.00163356	0.0185577	650.982	665.142	653.815	716.369	620.719	587.907	507.731	209.06	296.332	197.807
ENSMUSG00000042532	Golga7b	0.539763	0.00067036	0.0115969	872.972	824.321	739.977	872.008	838.898	956.79	892.14	1558.62	1180.91	1441.03
ENSMUSG00000042558	Adprhl2	0.537603	0.00664413	0.0392001	384.969	386.578	427.768	398.693	427.631	394.82	403.296	777.349	612.125	751.668
ENSMUSG00000042599	Kdm7a	-0.685131	0.00748234	0.0420705	785.862	771.261	744.032	727.029	688.355	692.616	679.937	272.858	373.29	293.744
ENSMUSG00000042675	Ypel3	0.525915	0.0067344	0.0395072	2471.86	2636.88	2549.37	2734.35	2659.6	2609.08	2591.98	5537.63	3991.19	4061.98
ENSMUSG00000042677	Zc3h12a	-0.506845	0.000397587	0.00890706	115.21	122.227	151.036	146.045	138.544	113.355	85.5476	83.4277	102.61	87.0353
ENSMUSG00000042747	Krtcap2	0.842269	0.00536931	0.0353641	621.009	639.559	590.968	666.266	687.264	590.789	571.058	1859.95	1037.6	1686.31
ENSMUSG00000042750	Bex2	0.509429	0.00587514	0.0368395	1795.59	1860.88	1760.74	2141.64	1994.16	2002.92	1855.38	3744.43	2832.4	3161.95
ENSMUSG00000042831	Alkbh6	0.644056	0.00141573	0.0172712	512.356	498.382	489.601	496.768	521.448	540.836	522.174	1039.41	779.309	1053.32
ENSMUSG00000043165	Lor	0.771045	0.00595593	0.0371581	39.3399	38.8473	55.7517	36.2448	43.6358	47.071	54.4394	126.614	67.2276	69.2326
ENSMUSG00000043279	Trim56	-0.528627	0.000696512	0.0117936	415.879	419.74	449.055	453.061	399.267	339.103	405.518	249.301	234.412	255.172
ENSMUSG00000043439	Epop	0.669153	0.00230025	0.0222901	92.7298	74.8521	77.0387	94.8762	76.3626	93.1813	99.9908	180.596	112.341	175.06
ENSMUSG00000043445	Pgp	0.619635	0.00116815	0.0155539	747.459	690.724	691.321	789.924	743.99	787.719	838.811	1633.22	1033.18	1335.2
ENSMUSG00000043448	Gjc2	0.632848	8.14415e-08	2.13029e-05	1084.66	932.335	1078.54	1115.06	1106.17	1328.55	1507.64	2019.93	1622.31	1764.44
ENSMUSG00000043613	Mmp3	-1.57787	0.000720471	0.0120214	123.64	36.0048	169.282	38.3769	54.5447	13.4489	44.4403	21.593	25.6526	36.5944
ENSMUSG00000043614	Vps37d	0.633959	0.00377035	0.0291897	121.766	118.437	167.255	153.508	150.543	160.426	146.653	321.933	227.335	246.27
ENSMUSG00000043644	0610009L18Rik	0.850928	0.00489439	0.0337487	53.3899	45.4798	49.6697	37.3109	52.3629	45.1497	48.8844	134.466	100.841	99.8928
ENSMUSG00000043687	1190005I06Rik	1.19285	0.000834159	0.0128848	18.7333	20.8449	11.1503	17.0564	7.63626	19.2126	23.3312	45.1491	38.9212	46.4848
ENSMUSG00000043773	1700048O20Rik	0.729535	0.0082466	0.0445027	43.0866	81.4846	58.7927	47.9711	76.3626	112.394	85.5476	65.7606	83.1499	163.191
ENSMUSG00000043811	Rtn4r	0.666516	0.00154888	0.0179652	84.2998	113.699	117.585	107.669	129.816	135.449	113.323	233.597	191.952	201.764
ENSMUSG00000043843	Tmem145	0.511608	0.000106524	0.00405296	367.173	352.468	328.428	313.411	316.359	418.836	381.076	508.418	478.554	605.291
[truncated: 403 more rows]
